# Supplementary material for: Historic methicillin-resistant Staphylococcus aureus: expanding current knowledge using molecular epidemiological characterization of a Swiss legacy collection
Source: Genome Med. 2024 Feb 5;16:23. doi: 10.1186/s13073-024-01292-w (PMC10840241; doi:10.1186/s13073-024-01292-w)
Supplement: Supplementary file 2 — Additional file 2. Metadata of all the isolates used for this paper such as epidemiological factors and genomic information. [file 13073_2024_1292_MOESM2_ESM.xlsx]

## Sheet: All metadata
Sample.ID	ST	CC	spa	arcc	aroe	glpf	gmk	pta	tpi	yqil	Collection.Date	Collection.year	Report.Comment	Complex.Type	Alias.ID.s	Dataset	Original.Name	Country	Region	City	Coordinates	Institution	Biosample ID	PMID	Contributor	penicillin.ph	oxacillin.ph	ampicillin_amoxicillin.ph	amoxicillin_clavulanic_acid.ph	piperacillin_tazobactam.ph	cefazolin.ph	cefuroxime.ph	ceftazidime.ph	ceftriaxone.ph	cefepime.ph	imipenem.ph	meropenem.ph	erythromycin.ph	tetracycline.ph	tigecycline.ph	clindamycin.ph	gentamicin.ph	cotrimoxazole.ph	ciprofloxacin.ph	vancomycin.ph	teicoplanin.ph	fusidic_acid.ph	rifampicin.ph	linezolid.ph
271201-0179-17	2626	5	t6838	1	4	325	4	12	1	10	30.11.17	2017	NGS00120 (run220)	26835	17-746	University Hospital of Basel		Switzerland	Aargau	Aarau	47.388586164818726, 8.060291322336406	Aarau			Hans Frankhauser
271204-0225-17	2626	5	t6838	1	4	325	4	12	1	10	04.12.17	2017	NGS00120 (run220)	26835	17-748	University Hospital of Basel		Switzerland	Aargau	Aarau	47.388586164818726, 8.060291322336406	Aarau			Hans Frankhauser
271204-1083-17	2626	5	t6838	1	4	325	4	12	1	10	04.12.17	2017	NGS00120 (run220)	26835	17-747	University Hospital of Basel		Switzerland	Aargau	Aarau	47.388586164818726, 8.060291322336406	Aarau			Hans Frankhauser
311105-0957	22	22		7	6	1	5	8	8	6	18.11.21	2021	NGS00200 (run433)	25020		University Hospital of Basel		Switzerland	Aargau	Aarau	47.388586164818726, 8.060291322336406	Aarau			Hans Frankhauser
358617-20	6	5	t4407	12	4	1	4	12	1	3	27.04.20	2020	NGS00200 (run 264)	20017	300418-0274	University Hospital of Basel		Switzerland	Aargau	Aarau	47.388586164818726, 8.060291322336406	Aarau			Hans Frankhauser
358618-20	6	5	t304	12	4	1	4	12	1	3	27.04.20	2020	NGS00200 (run 264)	20017	300420-0473	University Hospital of Basel		Switzerland	Aargau	Aarau	47.388586164818726, 8.060291322336406	Aarau			Hans Frankhauser
358619-20	6	5	t304	12	4	1	4	12	1	3	27.04.20	2020	NGS00200 (run 264)	20017	300420-0462	University Hospital of Basel		Switzerland	Aargau	Aarau	47.388586164818726, 8.060291322336406	Aarau			Hans Frankhauser
358631-20	6	5	t304	12	4	1	4	12	1	3	25.04.20	2020	NGS00200 (run 264)	20017		University Hospital of Basel		Switzerland	Aargau	Aarau	47.388586164818726, 8.060291322336406	Aarau			Hans Frankhauser
358632-20	6	5	t4407	12	4	1	4	12	1	3	25.04.20	2020	NGS00200 (run 264)	20017	300408-0326	University Hospital of Basel		Switzerland	Aargau	Aarau	47.388586164818726, 8.060291322336406	Aarau			Hans Frankhauser
358633-20	6	5	t304	12	4	1	4	12	1	3	25.04.20	2020	NGS00200 (run 264)	20017	300401-0335	University Hospital of Basel		Switzerland	Aargau	Aarau	47.388586164818726, 8.060291322336406	Aarau			Hans Frankhauser
402406-19	45	45	t026	10	14	8	6	10	3	2	03.07.19	2019	NGS00150 (run221)	17359	0	University Hospital of Basel		Switzerland	Basel	Aarau	47.563764618516636, 7.581955507977308	UKBB			Julia Bielicki
606715-17	2626	5	t002	1	4	325	4	12	1	10	2017	2017	NGS00150 (run70)	6070		University Hospital of Basel		Switzerland	Basel	Aarau	47.563764618516636, 7.581955507977308	UKBB			Julia Bielicki
607090-17	2626	5	t002	1	4	325	4	12	1	10	2017	2017	NGS00150 (run70)	6070		University Hospital of Basel		Switzerland	Basel	Aarau	47.563764618516636, 7.581955507977308	UKBB			Julia Bielicki
CCOS-1833	254	8	t113	3	32	1	1	4	4	3	1985	1985	NGS00187 (run 263)	27276		Culture Collection Of Switzerland	E 920 / 162	Germany		Munchen	48.11086643,11.47004567	CCOS			Gottfried Dasen	R	R	R	R	R	R	R	R	R	R	R	R	R	R	S	R	R	S	R	S	S	R	R	S
800015-22	45	45	t026	10	14	8	6	10	3	2	02.01.22	2022	NGS00150 (run457)	17359	?	University Hospital of Basel		Switzerland	Basel	Aarau	47.563764618516636, 7.581955507977308	UKBB			Julia Bielicki
800047-22	45	45	t026	10	14	8	6	10	3	2	03.01.22	2022	NGS00150 (run457)	17359	?	University Hospital of Basel		Switzerland	Basel	Aarau	47.563764618516636, 7.581955507977308	UKBB			Julia Bielicki
800217-22	97	97	t359	3	1	1	1	1	5	3	08.01.22	2022	NGS00150 (run457)	25994	?	University Hospital of Basel		Switzerland	Basel	Aarau	47.563764618516636, 7.581955507977308	UKBB			Julia Bielicki
CCOS-1835	254	8	t113	3	32	1	1	4	4	3	1985	1985	NGS00187 (run 263)	27276		Culture Collection Of Switzerland	E 922 / 46	Germany		Munchen	48.11086643,11.47004567	CCOS			Gottfried Dasen	R	R	R	R	R	R	R	R	R	R	R	R	R	R	S	R	R	S	S	S	S	R	R	S
801672-22	45	45	t330	10	14	8	6	10	3	2	16.03.22	2022	NGS00123 (run 484)	26904	?	University Hospital of Basel		Switzerland	Basel	Aarau	47.563764618516636, 7.581955507977308	UKBB			Julia Bielicki
804789-20	5	5	t548	1	4	1	4	12	1	10	13.08.20	2020	NGS00150/112 (run286)	21577	300088748	University Hospital of Basel		Switzerland	Basel	Aarau	47.563764618516636, 7.581955507977308	UKBB			Julia Bielicki
804848-19	45	45	t026	10	14	8	6	10	3	2	10.07.19	2019	NGS00150 (run221)	17359	0	University Hospital of Basel		Switzerland	Basel	Aarau	47.563764618516636, 7.581955507977308	UKBB			Julia Bielicki
804926-19	45	45	t026	10	14	8	6	10	3	2	13.07.19	2019	NGS00150 (run221)	17359	0	University Hospital of Basel		Switzerland	Basel	Aarau	47.563764618516636, 7.581955507977308	UKBB			Julia Bielicki
804933-19	45	45	t026	10	14	8	6	10	3	2	15.07.19	2019	NGS00150 (run221)	17359	0	University Hospital of Basel		Switzerland	Basel	Aarau	47.563764618516636, 7.581955507977308	UKBB			Julia Bielicki
CCOS-1836	254	8	t113	3	32	1	1	4	4	3	1985	1985	NGS00187 (run 263)	27276		Culture Collection Of Switzerland	E 923 / WinterIV	Germany		Munchen	48.11086643,11.47004567	CCOS			Gottfried Dasen	R	R	R	R	R	R	R	R	R	R	R	R	R	R	S	R	R	S	S	S	S	R	R	S
806774-20-wh	2626	5	t002	1	4	325	4	12	1	10	09.11.20	2020	NGS00123 (run311) do not report	22491		University Hospital of Basel		Switzerland	Basel	Aarau	47.563764618516636, 7.581955507977308	UKBB			Julia Bielicki
807087-19	45	45		10	14	8	6	10	3	2	17.09.19	2019	NGS00150 (run 237)	18729	65221934	University Hospital of Basel		Switzerland	Basel	Aarau	47.563764618516636, 7.581955507977308	UKBB			Julia Bielicki
807848-18	5	5	t002	1	4	1	4	12	1	10	19.11.18	2018	NGS00120 (run198)	16641		University Hospital of Basel		Switzerland	Basel	Aarau	47.563764618516636, 7.581955507977308	UKBB			Julia Bielicki
CCOS-1837	7842	8	t113		32	1	1	4	4	3	1985	1985	NGS00187 (run 263)	27276		Culture Collection Of Switzerland	E 924 / 2351	Germany		Munchen	48.11086643,11.47004567	CCOS			Gottfried Dasen	R	R	R	R	R	R	R	R	R	R	R	R	R	R	S	R	R	S	S	S	S	R	R	S
2147470-17	22	22	t032	7	6	1	5	8	8	6	03.03.17	2017	NGS00120 (run220)	4901	17-126	University Hospital of Basel		Switzerland	Basel	Arlesheim	47.52817241240247, 7.581593294930953	Bruderholz			Susanne Graf
2695329-17	225	5	t003	1	4	1	4	12	25	10	17.08.17	2017	NGS00120 (run220)	26832	17-540	University Hospital of Basel		Switzerland	Basel	Arlesheim	47.52817241240247, 7.581593294930953	Bruderholz			Susanne Graf
2696626-17	225	5	t003	1	4	1	4	12	25	10	15.05.17	2017	(run62)	6201		University Hospital of Basel		Switzerland	Basel	Arlesheim	47.52817241240247, 7.581593294930953	Bruderholz			Susanne Graf
2705279-17	22	22	t022	7	6	1	5	8	8	6	08.04.17	2017	NGS00120 (run220)	4901	17-234	University Hospital of Basel		Switzerland	Basel	Arlesheim	47.52817241240247, 7.581593294930953	Bruderholz			Susanne Graf
2847910-17	30	30	t019	2	2	2	2	6	3	2	10.07.17	2017	NGS00120 (run220)	26836	17-413	University Hospital of Basel		Switzerland	Basel	Arlesheim	47.52817241240247, 7.581593294930953	Bruderholz			Susanne Graf
CCOS-1840	254	8	t113	3	32	1	1	4	4	3	1985	1985	NGS00187 (run 263)	27276		Culture Collection Of Switzerland	E 927 / WiebelII	Germany		Munchen	48.11086643,11.47004567	CCOS			Gottfried Dasen	R	R	R	R	R	R	R	R	R	R	R	R	R	R	S	R	R	S	S	S	S	R	R	S
CCOS-1436	247	8	t051	3	3	1	12	4	4	16	1966	1966	NGS00187 (run 257)	?		Culture Collection Of Switzerland	E 215 / 86/81	Switzerland		Arosa	46.86418309,9.538697011	CCOS			Gottfried Dasen	R	R	R	R	R	R	R	R	R	R	R	R	R	R	S	R	S	S	S	S	S	S	S	S
CCOS-1460	247	8	t051	3	3	1	12	4	4	16	1966	1966	NGS00187 (run 257)	?		Culture Collection Of Switzerland	E 244 / 161/38	Switzerland		Arosa	46.86418309,9.538697011	CCOS			Gottfried Dasen	R	R	R	R	R	R	R	R	R	R	R	R	R	R	S	S	S	S	S	S	S	S	S	S
CCOS-1504	247	8	t051	3	3	1	12	4	4	16	1967	1967	NGS00187 (run 259)	27298		Culture Collection Of Switzerland	E 301 / 82/1	Switzerland		Arosa	46.86418309,9.538697011	CCOS			Gottfried Dasen	R	R	R	R	R	R	R	R	R	R	R	R	R	R	S	R	S	S	S	S	S	S	S	S
CCOS-1680	247	8	t051	3	3	1	12	4	4	16	1971	1971	NGS00187 (run 261)	?		Culture Collection Of Switzerland	E 522 / 14/61	Switzerland		Arosa	46.86418309,9.538697011	CCOS			Gottfried Dasen	R	R	R	R	R	R	R	R	R	R	R	R	R	R	S	R	S	S	S	S	S	S	S	S
350913-22	6	5	t4407	12	4	1	4	12	1	3	19.01.22	2022	NGS00091 (run459)	25996	311214-7475	University Hospital of Basel		Switzerland	Zurich	Baden		Baden			Romana Kalligaris
350914-22	?	Unknown	t390	10	14	8	6	10		2	19.01.22	2022	NGS00091 (run459)	25997	320108-7105	University Hospital of Basel		Switzerland	Zurich	Baden	47.454156872174195, 8.278105521401637	Baden			Romana Kalligaris
351560-19	97	97	t359	3	1	1	1	1	5	3	20.09.16	2016	NGS00091 (run 192)	14205	260920-404	University Hospital of Basel		Switzerland	Zurich	Baden	47.454156872174195, 8.278105521401637	Baden			Romana Kalligaris
351563-19	6	5	t304	12	4	1	4	12	1	3	02.10.18	2018	NGS00091 (run 192)	14207	281002-7476	University Hospital of Basel		Switzerland	Zurich	Baden	47.454156872174195, 8.278105521401637	Baden			Romana Kalligaris
351564-19	152	Unknown	t4019	46	75	49	44	13	68	60	11.10.18	2018	NGS00091 (run 192)	14210	280111-7560	University Hospital of Basel		Switzerland	Zurich	Baden	47.454156872174195, 8.278105521401637	Baden			Romana Kalligaris
351565-19	22	22	t032	7	6	1	5	8	8	6	19.10.18	2018	NGS00091 (run 192)	11273	281019-7392	University Hospital of Basel		Switzerland	Zurich	Baden	47.454156872174195, 8.278105521401637	Baden			Romana Kalligaris
351566-19	6	5	t304	12	4	1	4	12	1	3	08.11.18	2018	NGS00091 (run 192)	14212	281109-7106	University Hospital of Basel		Switzerland	Zurich	Baden	47.454156872174195, 8.278105521401637	Baden			Romana Kalligaris
351567-19	?	Unknown	t126	1		1	8	4	4	3	23.01.19	2019	NGS00091 (run 192)	14214	281113-7167	University Hospital of Basel		Switzerland	Zurich	Baden	47.454156872174195, 8.278105521401637	Baden			Romana Kalligaris
351570-19	6	5	t304	12	4	1	4	12	1	3	19.11.18	2018	NGS00091 (run 192)	4331	281119-7150	University Hospital of Basel		Switzerland	Zurich	Baden	47.454156872174195, 8.278105521401637	Baden			Romana Kalligaris
351571-19	22	22	t7982	7	6	1	5	8	8	6	05.12.18	2018	NGS00091 (run 192)	14217	281205-7522	University Hospital of Basel		Switzerland	Zurich	Baden	47.454156872174195, 8.278105521401637	Baden			Romana Kalligaris
351572-19	?	Unknown	t008	3	3	1	1	4	4		08.11.18	2018	NGS00091 (run 192)	14219	281208-7201	University Hospital of Basel		Switzerland	Zurich	Baden	47.454156872174195, 8.278105521401637	Baden			Romana Kalligaris
351573-19	22	22	t7982	7	6	1	5	8	8	6	10.12.18	2018	NGS00091 (run 192)	14217	281210-7085	University Hospital of Basel		Switzerland	Zurich	Baden	47.454156872174195, 8.278105521401637	Baden			Romana Kalligaris
807840-17	8	8	t121	3	3	1	1	4	4	3	17.11.17	2017	NGS00120 (run 225)	4585	17-703	University Hospital of Basel		Switzerland	Basel	Basel	47.56078557463572, 7.585077643624144	USB			Sarah Tschudin
351576-19	22	22	t910	7	6	1	5	8	8	6	24.12.18	2018	NGS00091 (run 192)	14225	281224-7524	University Hospital of Basel		Switzerland	Zurich	Baden	47.454156872174195, 8.278105521401637	Baden			Romana Kalligaris
404175-21	5	5	t045	1	4	1	4	12	1	10	15.10.21	2021	NGS00123 (run421)	25023	88077890	University Hospital of Basel		Switzerland	Basel	Basel	47.56078557463572, 7.585077643624144	USB			Sarah Tschudin
351579-19	5	5	t045	1	4	1	4	12	1	10	13.01.19	2019	NGS00091 (run 192)	14228	290113-7231	University Hospital of Basel		Switzerland	Zurich	Baden	47.454156872174195, 8.278105521401637	Baden			Romana Kalligaris
362560-18	22	22	t032	7	6	1	5	8	8	6	01.05.18	2018	NGS00091 (run 174)	11273	280607-7430	University Hospital of Basel		Switzerland	Zurich	Baden	47.454156872174195, 8.278105521401637	Baden			Romana Kalligaris
362561-18	225	5	t003	1	4	1	4	12	25	10	01.05.18	2018	NGS00091 (run 174)	3497	280608-7456	University Hospital of Basel		Switzerland	Zurich	Baden	47.454156872174195, 8.278105521401637	Baden			Romana Kalligaris
362562-18	1472	30	t276	2	2	2	2	6	3	162	01.05.18	2018	NGS00091 (run 174)	11687	280719-7083	University Hospital of Basel		Switzerland	Zurich	Baden	47.454156872174195, 8.278105521401637	Baden			Romana Kalligaris
113_04	239	8	t037	2	3	1	1	4	4	3	1988	1988		?	113_04	Public Repositories		Singapore			1.352083, 103.819836			25903077	Public repository
CCOS-1827	254	8		3	32	1	1	4	4	3	1986	1986	NGS00187 (run 269) Tiefe Abdeckung: 25x	?		Culture Collection Of Switzerland	E 912 / V0713234(224)	Germany		Munchen	48.11086643,11.47004567	CCOS			Gottfried Dasen	R	R	R	R	R	R	R	R	R	R	R	R	R	R	S	R	R	S	S	S	S	R	R	S
CCOS-1828	254	8		3	32	1	1	4	4	3	1987	1987	NGS00187 (run 263)	27289		Culture Collection Of Switzerland	E 913 / V0610810(47)	Germany		Munchen	48.11086643,11.47004567	CCOS			Gottfried Dasen	S	R	R	R	R	R	R	R	R	R	R	R	R	R	S	R	R	S	S	S	S	R	R	S
362566-18	22	22		7	6	1	5	8	8	6	01.05.18	2018	NGS00091 (run 174)	11273	280823-7106	University Hospital of Basel		Switzerland	Zurich	Baden	47.454156872174195, 8.278105521401637	Baden			Romana Kalligaris
362567-18	1	1	t127	1	1	1	1	1	1	1	01.05.18	2018	NGS00091 (run 174)	11274	280823-7418	University Hospital of Basel		Switzerland	Zurich	Baden	47.454156872174195, 8.278105521401637	Baden			Romana Kalligaris
CCOS-1831	254	8	t694	3	32	1	1	4	4	3	1987	1987	NGS00187 (run 263)	27289		Culture Collection Of Switzerland	E 916 / V1210727(117)	Germany		Munchen	48.11086643,11.47004567	CCOS			Gottfried Dasen	R	R	R	R	R	R	R	R	R	R	R	R	R	R	S	R	R	S	S	S	S	R	R	S
362569-18	398	Unknown	t011	3	35	19	2	20	26	39	01.05.18	2018	NGS00091 (run 174)	11682	280902-7182	University Hospital of Basel		Switzerland	Zurich	Baden	47.454156872174195, 8.278105521401637	Baden			Romana Kalligaris
367939-20	5	5	t045	1	4	1	4	12	1	10	19.12.20	2020	NGS00091 (run319)	14228	301204-7063	University Hospital of Basel		Switzerland	Zurich	Baden	47.454156872174195, 8.278105521401637	Baden			Romana Kalligaris
367940-20	5	5	t045	1	4	1	4	12	1	10	19.12.20	2020	NGS00091 (run319)	14228	301204-7677	University Hospital of Basel		Switzerland	Zurich	Baden	47.454156872174195, 8.278105521401637	Baden			Romana Kalligaris
367941-20	6	5	t4407	12	4	1	4	12	1	3	19.12.20	2020	NGS00091 (run319)	14212	301213-7298	University Hospital of Basel		Switzerland	Zurich	Baden	47.454156872174195, 8.278105521401637	Baden			Romana Kalligaris
CCOS-1821	254	8	t694	3	32	1	1	4	4	3	1986	1986	NGS00187 (run 263)	27289		Culture Collection Of Switzerland	E 903 / V094341(83)	Switzerland		Winterthur	47.50751019,8.727959442	CCOS			Gottfried Dasen	R	R	R	R	R	R	R	R	R	R	R	R	R	R	S	R	R	R	S	S	S	S	S	S
067443-14	1	1	t127	1	1	1	1	1	1	1	2014	2014	(run 55)	5626		University Hospital of Basel		Switzerland	Basel	Basel	47.56078557463572, 7.585077643624144	USB			Sarah Tschudin
104492-21	105	5	t062	1	4	1	4	12	1	28	31.01.21	2021	NGS00123 (run331)	22865	87694983	University Hospital of Basel		Switzerland	Basel	Basel	47.56078557463572, 7.585077643624144	USB			Sarah Tschudin
109186-1-17	22	22	t032	7	6	1	5	8	8	6	04.03.17	2017	NGS00120 (run224)	4965	17-139	University Hospital of Basel		Switzerland	Basel	Basel	47.56078557463572, 7.585077643624144	USB			Sarah Tschudin
109186-2-17	22	22	t910	7	6	1	5	8	8	6	04.03.17	2017	NGS00120 (run224)	4965	17-140	University Hospital of Basel		Switzerland	Basel	Basel	47.56078557463572, 7.585077643624144	USB			Sarah Tschudin
109186-2-B-17	22	22	t032	7	6	1	5	8	8	6	04.03.17	2017	(run50)	4965		University Hospital of Basel		Switzerland	Basel	Basel	47.56078557463572, 7.585077643624144	USB			Sarah Tschudin
110196-18	88	Unknown	t1816	22	1	14	23	12	4	31	06.03.18	2018	NGS00120 (run204)	16542		University Hospital of Basel		Switzerland	Basel	Basel	47.56078557463572, 7.585077643624144	USB			Sarah Tschudin
110426-21	6	5	t304	12	4	1	4	12	1	3	17.03.21	2021	NGS00123 (run346)	23361	87775380	University Hospital of Basel		Switzerland	Basel	Basel	47.56078557463572, 7.585077643624144	USB			Sarah Tschudin
110447-21	88	Unknown	t690	22	1	14	23	12	4	31	17.03.21	2021	NGS00123 (run345)	23359	87781262	University Hospital of Basel		Switzerland	Basel	Basel	47.56078557463572, 7.585077643624144	USB			Sarah Tschudin
111392-21	30	30	t019	2	2	2	2	6	3	2	25.03.21	2021	NGS00123 (run347)	16497	47614931	University Hospital of Basel		Switzerland	Basel	Basel	47.56078557463572, 7.585077643624144	USB			Sarah Tschudin
111393-21	30	30	t019	2	2	2	2	6	3	2	25.03.21	2021	NGS00123 (run350)	16497	87791274	University Hospital of Basel		Switzerland	Basel	Basel	47.56078557463572, 7.585077643624144	USB			Sarah Tschudin
113345-21	22	22	t005	7	6	1	5	8	8	6	09.04.21	2021	NGS00123 (run353)	23502	87813161	University Hospital of Basel		Switzerland	Basel	Basel	47.56078557463572, 7.585077643624144	USB			Sarah Tschudin
119305-1-21	1	1	t127	1	1	1	1	1	1	1	21.05.21	2021	NGS00123 (run367)	23945	87873056	University Hospital of Basel		Switzerland	Basel	Basel	47.56078557463572, 7.585077643624144	USB			Sarah Tschudin
119306-3-21	1	1	t127	1	1	1	1	1	1	1	21.05.21	2021	NGS00123 (run367)	23945	87873056	University Hospital of Basel		Switzerland	Basel	Basel	47.56078557463572, 7.585077643624144	USB			Sarah Tschudin
122770-20	8	8	t12500	3	3	1	1	4	4	3	07.06.20	2020	NGS00123 (run274)	19329	87405988	University Hospital of Basel		Switzerland	Basel	Basel	47.56078557463572, 7.585077643624144	USB			Sarah Tschudin
127084-17	?	Unknown	t002	1	4	1	4	12	1		24.07.17	2017	NGS00120 (run 225)	17565	17-467	University Hospital of Basel		Switzerland	Basel	Basel	47.56078557463572, 7.585077643624144	USB			Sarah Tschudin
127086-17	?	Unknown	t002	1	4	1	4	12	1		24.07.17	2017	NGS00120 (run 225)	17565	17-468	University Hospital of Basel		Switzerland	Basel	Basel	47.56078557463572, 7.585077643624144	USB			Sarah Tschudin
129821-20	22	22	t223	7	6	1	5	8	8	6	27.07.20	2020	NGS00123 (run284)	15430	87466840	University Hospital of Basel		Switzerland	Basel	Basel	47.56078557463572, 7.585077643624144	USB			Sarah Tschudin
132621-21	22	22	t032	7	6	1	5	8	8	6	30.08.21	2021	NGS00123 (run404)	16632	88011574	University Hospital of Basel		Switzerland	Basel	Basel	47.56078557463572, 7.585077643624144	USB			Sarah Tschudin
137201-19	5	5	t311	1	4	1	4	12	1	10	11.09.19	2019	NGS00123 (run 230)	17972	FallNr 87109911	University Hospital of Basel		Switzerland	Basel	Basel	47.56078557463572, 7.585077643624144	USB			Sarah Tschudin
143316-19	8	8	t008	3	3	1	1	4	4	3	22.10.19	2019	NGS00123 (run 236)	18646	87166352	University Hospital of Basel		Switzerland	Basel	Basel	47.56078557463572, 7.585077643624144	USB			Sarah Tschudin
150992-20	30	30	t1675	2	2	2	2	6	3	2	21.12.20	2020	NGS00123 (run323)	22757	87663181	University Hospital of Basel		Switzerland	Basel	Basel	47.56078557463572, 7.585077643624144	USB			Sarah Tschudin
151333-19	1472	30	t665	2	2	2	2	6	3	162	17.12.19	2019	NGS00123 (run246)	19324		University Hospital of Basel		Switzerland	Basel	Basel	47.56078557463572, 7.585077643624144	USB			Sarah Tschudin
1672-ProbeB	22	22	t032	7	6	1	5	8	8	6	01.02.17	2017	NGS00120 (run 206)	4965	?	University Hospital of Basel		Switzerland	Basel	Basel	47.56078557463572, 7.585077643624144	USB			Sarah Tschudin
200090-19	22	22	t3212	7	6	1	5	8	8	6	04.01.19	2019	NGS00120 (run 228)	17745	19-023	University Hospital of Basel		Switzerland	Basel	Basel	47.56078557463572, 7.585077643624144	USB			Sarah Tschudin
200585-16	5	5	t002	1	4	1	4	12	1	10	22.01.16	2016	(run14)	3501		University Hospital of Basel		Switzerland	Basel	Basel	47.56078557463572, 7.585077643624144	USB			Sarah Tschudin
200764-20	97	97	t267	3	1	1	1	1	5	3	12.02.20	2020	NGS00123 (run252)	19663		University Hospital of Basel		Switzerland	Basel	Basel	47.56078557463572, 7.585077643624144	USB			Sarah Tschudin
603031-17	152	Unknown	t355	46	75	49	44	13	68	60	28.03.17	2017	NGS00120 (run 225)	17557	17-184	University Hospital of Basel		Switzerland	Basel	Basel	47.56078557463572, 7.585077643624144	USB			Sarah Tschudin
200932-22	94	8	t008	3	3	1	1	4	4	45	23.02.22	2022	NGS00123 (run476)	17418	?	University Hospital of Basel		Switzerland	Basel	Basel	47.56078557463572, 7.585077643624144	USB			Sarah Tschudin
202704-20	1	1	t386	1	1	1	1	1	1	1	12.06.20	2020	NGS00123 (run275)	20984	87411566	University Hospital of Basel		Switzerland	Basel	Basel	47.56078557463572, 7.585077643624144	USB			Sarah Tschudin
202988-19	6	5	t304	12	4	1	4	12	1	3	23.05.19	2019	NGS00123 (run 215)	17035	FallNr 86963991	University Hospital of Basel		Switzerland	Basel	Basel	47.56078557463572, 7.585077643624144	USB			Sarah Tschudin
203273-18	5	5	t311	1	4	1	4	12	1	10	29.05.18	2018	NGS00120 (run204)	16547		University Hospital of Basel		Switzerland	Basel	Basel	47.56078557463572, 7.585077643624144	USB			Sarah Tschudin
203456-21	45	45	t015	10	14	8	6	10	3	2	17.07.21	2021	NGS00123 (run386)	24397	87952906	University Hospital of Basel		Switzerland	Basel	Basel	47.56078557463572, 7.585077643624144	USB			Sarah Tschudin
20385329-17	6	5	t304	12	4	1	4	12	1	3	24.05.17	2017	(run62)	6186		University Hospital of Basel		Switzerland	Basel	Basel		Bethesda
203933-19	94	8	t008	3	3	1	1	4	4	45	17.07.19	2019	NGS00123 (run222)	17418	FallNr 87045064	University Hospital of Basel		Switzerland	Basel	Basel	47.56078557463572, 7.585077643624144	USB			Sarah Tschudin
203969-21	94	8	t008	3	3	1	1	4	4	45	11.08.21	2021	NGS00123 (run394)	17418	87442686	University Hospital of Basel		Switzerland	Basel	Basel	47.56078557463572, 7.585077643624144	USB			Sarah Tschudin
203975-18	?	Unknown	t3841	4	3	1	1	11	72		03.07.18	2018	NGS00120 (run204)	9442		University Hospital of Basel		Switzerland	Basel	Basel	47.56078557463572, 7.585077643624144	USB			Sarah Tschudin
800742-18	45	45	t4545	10	14	8	6	10	3	2	01.02.18	2018	NGS00120 (run200)	16618		University Hospital of Basel		Switzerland				Ringversuch
204165-21	72	8	t1597	1	4	1	8	4	4	3	19.08.21	2021	NGS00123 (run399)	24570	87996411	University Hospital of Basel		Switzerland	Basel	Basel	47.56078557463572, 7.585077643624144	USB			Sarah Tschudin
204263-19	72	8	t148	1	4	1	8	4	4	3	06.08.19	2019	NGS00123 (run 225)	17549		University Hospital of Basel		Switzerland	Basel	Basel	47.56078557463572, 7.585077643624144	USB			Sarah Tschudin
204828-20	88	Unknown	t692	22	1	14	23	12	4	31	05.10.20	2020	NGS00123 (run298)	21962	87555463	University Hospital of Basel		Switzerland	Basel	Basel	47.56078557463572, 7.585077643624144	USB			Sarah Tschudin
205044-21-wh	1232	Unknown	t034	3	35	167	2	20	26	39	05.10.21	2021	NGS00123 (run422)	24950	88064198	University Hospital of Basel		Switzerland	Basel	Basel	47.56078557463572, 7.585077643624144	USB			Sarah Tschudin
205098-18	72	8	t148	1	4	1	8	4	4	3	23.08.18	2018	NGS00120 (run204)	16548		University Hospital of Basel		Switzerland	Basel	Basel	47.56078557463572, 7.585077643624144	USB			Sarah Tschudin
205435-18	789	8	t091	3	4	1	4	4	6	3	07.09.18	2018	NGS00120 (run204)	16549		University Hospital of Basel		Switzerland	Basel	Basel	47.56078557463572, 7.585077643624144	USB			Sarah Tschudin
205526-21	8	8	t1476	3	3	1	1	4	4	3	01.11.21	2021	NGS00123 (run430)	25176	88102782	University Hospital of Basel		Switzerland	Basel	Basel	47.56078557463572, 7.585077643624144	USB			Sarah Tschudin
206000-17	72	8	t148	1	4	1	8	4	4	3	18.09.17	2017	NGS00120 (run 225)	17550	17-613	University Hospital of Basel		Switzerland	Basel	Basel	47.56078557463572, 7.585077643624144	USB			Sarah Tschudin
206082-21	6	5	t304	12	4	1	4	12	1	3	03.12.21	2021	NGS00123 (run441)	25335	88141194	University Hospital of Basel		Switzerland	Basel	Basel	47.56078557463572, 7.585077643624144	USB			Sarah Tschudin
206214-17	72	8	t1597	1	4	1	8	4	4	3	27.09.17	2017	NGS00120 (run 225)	17551	17-637	University Hospital of Basel		Switzerland	Basel	Basel	47.56078557463572, 7.585077643624144	USB			Sarah Tschudin
206303-20	?	Unknown	t15829	4	3	1	1	11	72		28.12.20	2020	NGS00123 (run323)	22758	87652985	University Hospital of Basel		Switzerland	Basel	Basel	47.56078557463572, 7.585077643624144	USB			Sarah Tschudin
206436-18	789	8	t091	3	4	1	4	4	6	3	2018	2018	NGS00120 (run204)	16550		University Hospital of Basel		Switzerland	Basel	Basel	47.56078557463572, 7.585077643624144	USB			Sarah Tschudin
351575-19	1	1	t127	1	1	1	1	1	1	1	18.12.18	2018	NGS00091 (run 192)	14222	281218-7366	University Hospital of Basel		Switzerland	Zurich	Baden	47.454156872174195, 8.278105521401637	Baden			Romana Kalligaris
206698-19	672	Unknown	t3841	4	3	1	1	11	72	11	16.12.19	2019	NGS00123 (run246)	19326		University Hospital of Basel		Switzerland	Basel	Basel	47.56078557463572, 7.585077643624144	USB			Sarah Tschudin
207575-18	8	8	t008	3	3	1	1	4	4	3	17.12.18	2018	NGS00120 (run 228)	17589	19-014	University Hospital of Basel		Switzerland	Basel	Basel	47.56078557463572, 7.585077643624144	USB			Sarah Tschudin
207874-17	8	8	t1476	3	3	1	1	4	4	3	05.12.17	2017	NGS00120 (run 226)	17646	17-731	University Hospital of Basel		Switzerland	Basel	Basel	47.56078557463572, 7.585077643624144	USB			Sarah Tschudin
359303-17	8	8	t197	3	3	1	1	4	4	3	27.07.17	2017	NGS00120 (run 206)	17586	?	University Hospital of Basel		Switzerland	Basel	Basel	47.56650134453687, 7.61418365580601	Claraspital
400044-22	5004	22	t223	590	6	1	5	8	8	6	04.01.22	2022	NGS00123 (run454)	25746	88204864	University Hospital of Basel		Switzerland	Basel	Basel	47.56078557463572, 7.585077643624144	USB			Sarah Tschudin
400059-22	149	5	t002	1	4	1	4	12	41	10	05.01.22	2022	NGS00123 (run454)	25747	88208474	University Hospital of Basel		Switzerland	Basel	Basel	47.56078557463572, 7.585077643624144	USB			Sarah Tschudin
400222-17	6	5	t304	12	4	1	4	12	1	3	17.01.17	2017	NGS00120 (run 222)	4632	17-52	University Hospital of Basel		Switzerland	Basel	Basel	47.56078557463572, 7.585077643624144	USB			Sarah Tschudin
400285-21	8	8	t6940	3	3	1	1	4	4	3	23.01.21	2021	NGS00123 (run330)	16582		University Hospital of Basel		Switzerland	Basel	Basel	47.56544075572519, 7.565195781701301	Felix Platter			Felix Platter
400321-22	22	22	t5624	7	6	1	5	8	8	6	27.01.22	2022	NGS00123 (run464)	26160	88255993	University Hospital of Basel		Switzerland	Basel	Basel	47.56078557463572, 7.585077643624144	USB			Sarah Tschudin
400325-10	5	5	t088	1	4	1	4	12	1	10	02.02.10	2010	NGS00029 (run 124)	17634	?	University Hospital of Basel		Switzerland	Basel	Basel	47.56078557463572, 7.585077643624144	USB			Sarah Tschudin
805078-17	1	1	t321	1	1	1	1	1	1	1	2017	2017	(run73)	?		University Hospital of Basel		Switzerland
400392-21	8	8	t1476	3	3	1	1	4	4	3	02.02.21	2021	NGS00123 (run333)	23031	87325885	University Hospital of Basel		Switzerland	Basel	Basel	47.56078557463572, 7.585077643624144	USB			Sarah Tschudin
400423-22-wh	5	5	t002	1	4	1	4	12	1	10	03.02.22	2022	NGS00123 (run469	16620	88269290	University Hospital of Basel		Switzerland	Basel	Basel	47.56078557463572, 7.585077643624144	USB			Sarah Tschudin
400481-19	1	1	t127	1	1	1	1	1	1	1	04.02.19	2019	NGS00120 (run 228)	16599	19-057	University Hospital of Basel		Switzerland	Basel	Basel	47.56078557463572, 7.585077643624144	USB			Sarah Tschudin
400536-22-wh	8	8	t1476	3	3	1	1	4	4	3	09.02.22	2022	NGS00123 (run471)	23192	88140830	University Hospital of Basel		Switzerland	Basel	Basel	47.56078557463572, 7.585077643624144	USB			Sarah Tschudin
400543-17	737	22	t005	7	6	1	70	8	8	6	14.02.17	2017	NGS00120 (run224)	17522	17-128	University Hospital of Basel		Switzerland	Basel	Basel	47.56078557463572, 7.585077643624144	USB			Sarah Tschudin
400555-19	5	5	t002	1	4	1	4	12	1	10	11.02.19	2019	NGS00120 (run 228)	17749	19-073	University Hospital of Basel		Switzerland	Basel	Basel	47.56078557463572, 7.585077643624144	USB			Sarah Tschudin
400619-17	8	8	t008	3	3	1	1	4	4	3	18.02.17	2017	NGS00120 (run 223)	3530	?	University Hospital of Basel		Switzerland	Basel	Basel	47.56078557463572, 7.585077643624144	USB			Sarah Tschudin
400656-17	5	5	t002	1	4	1	4	12	1	10	21.02.17	2017	NGS00120 (run224)	17523	17-129	University Hospital of Basel		Switzerland	Basel	Basel	47.56078557463572, 7.585077643624144	USB			Sarah Tschudin
400662-22	5	5	t002	1	4	1	4	12	1	10	17.02.22	2022	NGS00123 (run473)	3508	88025444	University Hospital of Basel		Switzerland	Basel	Basel	47.56078557463572, 7.585077643624144	USB			Sarah Tschudin
400932-21	8	8	t024	3	3	1	1	4	4	3	15.03.21	2021	NGS00123 (run345)	23360	87778019	University Hospital of Basel		Switzerland	Basel	Basel	47.56078557463572, 7.585077643624144	USB			Sarah Tschudin
400951-22	6	5	t701	12	4	1	4	12	1	3	10.03.22	2022	NGS00123 (run482)	16749	88327361	University Hospital of Basel		Switzerland	Basel	Basel	47.56078557463572, 7.585077643624144	USB			Sarah Tschudin
401086-18	8	8	t008	3	3	1	1	4	4	3	14.03.18	2018	NGS00120 (run201)	15515		University Hospital of Basel		Switzerland	Basel	Basel	47.56078557463572, 7.585077643624144	USB			Sarah Tschudin
401098-20	8	8	t008	3	3	1	1	4	4	3	16.03.20	2020	NGS00123 (run257)	19032	87278361	University Hospital of Basel		Switzerland	Basel	Basel	47.56078557463572, 7.585077643624144	USB			Sarah Tschudin
401155-21	5	5	t002	1	4	1	4	12	1	10	04.04.21	2021	NGS00123 (run351)	16642	87803570	University Hospital of Basel		Switzerland	Basel	Basel	47.56078557463572, 7.585077643624144	USB			Sarah Tschudin
401309-19	30	30	t019	2	2	2	2	6	3	2	09.04.19	2019	NGS00123 (run 205)	16497	FallNr 86720250	University Hospital of Basel		Switzerland	Basel	Basel	47.56078557463572, 7.585077643624144	USB			Sarah Tschudin
401338-20	5	5	t3012	1	4	1	4	12	1	10	08.04.20	2020	NGS00123 (run 261)	19974		University Hospital of Basel		Switzerland	Basel	Basel	47.56078557463572, 7.585077643624144	USB			Sarah Tschudin
401425-22	45	45	t026	10	14	8	6	10	3	2	31.03.22	2022	NGS00123 (run492)	27122	88320355	University Hospital of Basel		Switzerland	Basel	Basel	47.56078557463572, 7.585077643624144	USB			Sarah Tschudin
401622-20	5	5	t688	1	4	1	4	12	1	10	06.05.20	2020	NGS00123 (run268)	16642	87262762	University Hospital of Basel		Switzerland	Basel	Basel	47.56078557463572, 7.585077643624144	USB			Sarah Tschudin
401851-20	22	22	t223	7	6	1	5	8	8	6	25.02.20	2020	NGS00123 (run273)	15430	87393806	University Hospital of Basel		Switzerland	Basel	Basel	47.56078557463572, 7.585077643624144	USB			Sarah Tschudin
401896-17	8	8	t008	3	3	1	1	4	4	3	2017	2017	(run62)	4768		University Hospital of Basel		Switzerland	Basel	Basel	47.56078557463572, 7.585077643624144	USB			Sarah Tschudin
402058-18	1	1	t127	1	1	1	1	1	1	1	02.06.18	2018	NGS00120 (run 201)	10185		University Hospital of Basel		Switzerland	Basel	Basel	47.56078557463572, 7.585077643624144	USB			Sarah Tschudin
402149-18	5	5	t002	1	4	1	4	12	1	10	09.06.18	2018	NGS00120 (run201)	16588		University Hospital of Basel		Switzerland	Basel	Basel	47.56078557463572, 7.585077643624144	USB			Sarah Tschudin
402505-1-20	?	Unknown	t010		4	325	4	12	1	10	10.07.20	2020	NGS00123 (run281)	21294	Mo1	University Hospital of Basel		Switzerland	Basel	Basel	47.56078557463572, 7.585077643624144	USB			Sarah Tschudin
402505-2-20	?	Unknown	t010		4	325	4	12	1	10	10.07.20	2020	NGS00123 (run281)	21294	Mo2	University Hospital of Basel		Switzerland	Basel	Basel	47.56078557463572, 7.585077643624144	USB			Sarah Tschudin
402529-1-17	6	5	t304	12	4	1	4	12	1	3	07.07.17	2017	NGS00120 (run224)	4632	17-414	University Hospital of Basel		Switzerland	Basel	Basel	47.56078557463572, 7.585077643624144	USB			Sarah Tschudin
402529-2-17	6	5	t304	12	4	1	4	12	1	3	07.07.17	2017	NGS00120 (run224)	4632	17-415	University Hospital of Basel		Switzerland	Basel	Basel	47.56078557463572, 7.585077643624144	USB			Sarah Tschudin
402547-21	1	1	t127	1	1	1	1	1	1	1	06.07.21	2021	NGS00123 (run383)	24225	87936642	University Hospital of Basel		Switzerland	Basel	Basel	47.56078557463572, 7.585077643624144	USB			Sarah Tschudin
402753-21	?	Unknown	t127	1		1	1	1	1	1	22.07.21	2021	NGS00123 (run386)	24398	87959880	University Hospital of Basel		Switzerland	Basel	Basel	47.56078557463572, 7.585077643624144	USB			Sarah Tschudin
402754-1-19	22	22	t223	7	6	1	5	8	8	6	30.07.19	2019	NGS00123 (run 224)	17525	FallNr 86719931	University Hospital of Basel		Switzerland	Basel	Basel	47.56078557463572, 7.585077643624144	USB			Sarah Tschudin
402754-2-19	22	22	t223	7	6	1	5	8	8	6	30.07.19	2019	NGS00123 (run 224)	17525	FallNr 86719931	University Hospital of Basel		Switzerland	Basel	Basel	47.56078557463572, 7.585077643624144	USB			Sarah Tschudin
402801-21	8	8	t008	3	3	1	1	4	4	3	27.07.21	2021	NGS00123 (run391)	24483	87964764	University Hospital of Basel		Switzerland	Basel	Basel	47.56078557463572, 7.585077643624144	USB			Sarah Tschudin
402809-18	8	8	t008	3	3	1	1	4	4	3	24.07.18	2018	NGS00120 (run201)	16589		University Hospital of Basel		Switzerland	Basel	Basel	47.56078557463572, 7.585077643624144	USB			Sarah Tschudin
402892-20	5	5	t002	1	4	1	4	12	1	10	10.08.20	2020	NGS00123 (run286)	21575	87423140	University Hospital of Basel		Switzerland	Basel	Basel	47.56078557463572, 7.585077643624144	USB			Sarah Tschudin
402992-17	8	8	t008	3	3	1	1	4	4	3	09.08.17	2017	NGS00120 (run 225)	17553	17-513	University Hospital of Basel		Switzerland	Basel	Basel	47.56078557463572, 7.585077643624144	USB			Sarah Tschudin
402994-17	22	22	t3243	7	6	1	5	8	8	6	09.08.17	2017	NGS00120 (run 225)	16616	17-512	University Hospital of Basel		Switzerland	Basel	Basel	47.56078557463572, 7.585077643624144	USB			Sarah Tschudin
403079-17	5	5	t002	1	4	1	4	12	1	10	17.08.17	2017	NGS00120 (run 225)	16642	17-541	University Hospital of Basel		Switzerland	Basel	Basel	47.56078557463572, 7.585077643624144	USB			Sarah Tschudin
403219-19	4080	30	t665	2	607	2	2	6	3	162	30.08.19	2019	NGS00123 (run 228)	15295	FallNr 87110871	University Hospital of Basel		Switzerland	Basel	Basel	47.56078557463572, 7.585077643624144	USB			Sarah Tschudin
403291-19	72	8	t148	1	4	1	8	4	4	3	04.09.19	2019	NGS00123 (run 230)	17973	FallNr 87114345	University Hospital of Basel		Switzerland	Basel	Basel	47.56078557463572, 7.585077643624144	USB			Sarah Tschudin
605401-18	125	5	t12961	1	4	1	4	12	1	54	23.05.18	2018	NGS00120 (run200)	16602		University Hospital of Basel		Switzerland	Basel	Basel	47.56078557463572, 7.585077643624144	USB			Sarah Tschudin
403373-19	8	8	t008	3	3	1	1	4	4	3	09.09.19	2019	NGS00123 (run 230)	17974	FallNr 87122491	University Hospital of Basel		Switzerland	Basel	Basel	47.56078557463572, 7.585077643624144	USB			Sarah Tschudin
403376-21	1	1	t127	1	1	1	1	1	1	1	06.09.21	2021	NGS00123 (run406)	20049	88022430	University Hospital of Basel		Switzerland	Basel	Basel	47.56078557463572, 7.585077643624144	USB			Sarah Tschudin
403519-21	105	5	t002	1	4	1	4	12	1	28	17.09.21	2021	NGS00123 (run410)	22865	87840051	University Hospital of Basel		Switzerland	Basel	Basel	47.56078557463572, 7.585077643624144	USB			Sarah Tschudin
403523-20	1232	Unknown	t011	3	35	167	2	20	26	39	29.09.20	2020	NGS00123 (run296)	17756	87548407	University Hospital of Basel		Switzerland	Basel	Basel	47.56078557463572, 7.585077643624144	USB			Sarah Tschudin
403610-20	1637	5	t13748	1	4	1	127	12	1	10	06.10.20	2020	NGS00123 (run298)	11122	87223779	University Hospital of Basel		Switzerland	Basel	Basel	47.56078557463572, 7.585077643624144	USB			Sarah Tschudin
403633-17	6	5	t11475	12	4	1	4	12	1	3	01.10.17	2017	NGS00120 (run 225)	16627	17-646	University Hospital of Basel		Switzerland	Basel	Basel	47.56078557463572, 7.585077643624144	USB			Sarah Tschudin
403940-20	1472	30	t665	2	2	2	2	6	3	162	30.10.20	2020	NGS00123 (run305)	22096	87591070	University Hospital of Basel		Switzerland	Basel	Basel	47.56078557463572, 7.585077643624144	USB			Sarah Tschudin
404071-20	8	8	t1476	3	3	1	1	4	4	3	10.11.20	2020	NGS00123 (run309)	16582	87403368	University Hospital of Basel		Switzerland	Basel	Basel	47.56078557463572, 7.585077643624144	USB			Sarah Tschudin
404144-18	22	22	t005	7	6	1	5	8	8	6	05.10.18	2018	NGS00120 (run201)	16590		University Hospital of Basel		Switzerland	Basel	Basel	47.56078557463572, 7.585077643624144	USB			Sarah Tschudin
716607-18	8	8	t064	3	3	1	1	4	4	3	19.09.18	2018	NGS00120 (run200)	16613		University Hospital of Basel		Switzerland	Basel	Basel	47.56078557463572, 7.585077643624144	USB			Sarah Tschudin
404335-17	45	45	t1510	10	14	8	6	10	3	2	24.11.17	2017	NGS00120 (run 226)	17647	17-723	University Hospital of Basel		Switzerland	Basel	Basel	47.56078557463572, 7.585077643624144	USB			Sarah Tschudin
404335-21	5	5	t002	1	4	1	4	12	1	10	19.10.21	2021	NGS00123 (run423)	3508	88025444	University Hospital of Basel		Switzerland	Basel	Basel	47.56078557463572, 7.585077643624144	USB			Sarah Tschudin
404351-19	152	Unknown	t355	46	75	49	44	13	68	60	18.11.19	2019	NGS00123 (run 241)	18934	87197561	University Hospital of Basel		Switzerland	Basel	Basel	47.56078557463572, 7.585077643624144	USB			Sarah Tschudin
404570-19	80	Unknown	t131	1	3	1	14	11	51	10	04.12.19	2019	NGS00123 (run245)	19031	87216850	University Hospital of Basel		Switzerland	Basel	Basel	47.56078557463572, 7.585077643624144	USB			Sarah Tschudin
404634-18	22	22	t005	7	6	1	5	8	8	6	12.11.18	2018	NGS00120 (run201)	5248		University Hospital of Basel		Switzerland	Basel	Basel	47.56078557463572, 7.585077643624144	USB			Sarah Tschudin
404692-21-wh	672	Unknown	t3841	4	3	1	1	11	72	11	09.11.21	2021	NGS00123 (run433)	25175	88115519	University Hospital of Basel		Switzerland	Basel	Basel	47.56078557463572, 7.585077643624144	USB			Sarah Tschudin
404730-18	1232	Unknown	t034	3	35	167	2	20	26	39	18.11.18	2018	NGS00120 (run201)	14619		University Hospital of Basel		Switzerland	Basel	Basel	47.56078557463572, 7.585077643624144	USB			Sarah Tschudin
404746-19	5	5	t688	1	4	1	4	12	1	10	18.12.19	2019	NGS00123 (run246)	13452		University Hospital of Basel		Switzerland	Basel	Basel	47.56078557463572, 7.585077643624144	USB			Sarah Tschudin
404795-16	6	5	t4407	12	4	1	4	12	1	3	23.12.16	2016	NGS00120 (run 221)	4632	?	University Hospital of Basel		Switzerland	Basel	Basel	47.56078557463572, 7.585077643624144	USB			Sarah Tschudin
404809-21	30	30	t019	2	2	2	2	6	3	2	17.11.21	2021	NGS00123 (run433)	25260	88129158	University Hospital of Basel		Switzerland	Basel	Basel	47.56078557463572, 7.585077643624144	USB			Sarah Tschudin
404810-21	8	8	t18114	3	3	1	1	4	4	3	17.11.21	2021	NGS00123 (run433)	25261	88128350	University Hospital of Basel		Switzerland	Basel	Basel	47.56078557463572, 7.585077643624144	USB			Sarah Tschudin
808794-19	?	Unknown	t122		2	2	2	6		2	13.11.19	2019	NGS00150 (run 251)	19626	300076676	University Hospital of Basel		Switzerland	Basel	Aarau	47.563764618516636, 7.581955507977308	UKBB			Julia Bielicki
405319-18	1	1	t127	1	1	1	1	1	1	1	31.12.18	2018	NGS00120 (run 228)	17746	19-019	University Hospital of Basel		Switzerland	Basel	Basel	47.56078557463572, 7.585077643624144	USB			Sarah Tschudin
405355-21	1	1	t127	1	1	1	1	1	1	1	31.12.21	2021	NGS00123 (run453)	25728	87818353	University Hospital of Basel		Switzerland	Basel	Basel	47.56078557463572, 7.585077643624144	USB			Sarah Tschudin
500143-22	22	22	t474	7	6	1	5	8	8	6	10.01.22	2022	NGS00123 (run459)	23502	88220258	University Hospital of Basel		Switzerland	Basel	Basel	47.56078557463572, 7.585077643624144	USB			Sarah Tschudin
500198-21	225	5	t003	1	4	1	4	12	25	10	14.01.21	2021	NGS00123 (run326)	19332	87664024	University Hospital of Basel		Switzerland	Basel	Basel	47.56078557463572, 7.585077643624144	USB			Sarah Tschudin
500331-21	8	8	t1476	3	3	1	1	4	4	3	22.01.21	2021	NGS00123 (run330)	22909	87694629	University Hospital of Basel		Switzerland	Basel	Basel	47.56078557463572, 7.585077643624144	USB			Sarah Tschudin
500363-19	97	97	t1028	3	1	1	1	1	5	3	21.01.19	2019	NGS00120 (run 228)	17750	19-031	University Hospital of Basel		Switzerland	Basel	Basel	47.56078557463572, 7.585077643624144	USB			Sarah Tschudin
500426-19	1	1	t127	1	1	1	1	1	1	1	24.01.19	2019	NGS00120 (run 228)	17751	19-037	University Hospital of Basel		Switzerland	Basel	Basel	47.56078557463572, 7.585077643624144	USB			Sarah Tschudin
GCA_001350915.1_8489_7_10	250	8	t008	3	3	1	1	4	4	16	1961	1961		21349		Public Repositories	ERS157372	United Kingdom			51.50741505, -0.127675809		SAMEA1569566		Public repository
500871-20	22	22	t005	7	6	1	5	8	8	6	24.02.20	2020	NGS00123 (run254)	19800		University Hospital of Basel		Switzerland	Basel	Basel	47.56078557463572, 7.585077643624144	USB			Sarah Tschudin
500902-18	225	5	t003	1	4	1	4	12	25	10	24.02.18	2018	NGS00120 (run198)	16591		University Hospital of Basel		Switzerland	Basel	Basel	47.56078557463572, 7.585077643624144	USB			Sarah Tschudin
20406809-17	6	5	t304	12	4	1	4	12	1	3	2017	2017	(run62)	6186		University Hospital of Basel		Switzerland	Basel	Basel		Bethesda
501049-20	3124	Unknown	t843	6	57	45	2	7	339	52	05.03.20	2020	NGS00123 (run 255)	19821	87311568	University Hospital of Basel		Switzerland	Basel	Basel	47.56078557463572, 7.585077643624144	USB			Sarah Tschudin
501263-19	72	8		1	4	1	8	4	4	3	19.03.19	2019	NGS00123 (run202)	15511	FallNr 86931787	University Hospital of Basel		Switzerland	Basel	Basel	47.56078557463572, 7.585077643624144	USB			Sarah Tschudin
400391-18	45	45	t589	10	14	8	6	10	3	2	26.01.18	2018	NGS00120 (run198)	16584		University Hospital of Basel		Switzerland	Basel	Basel	47.56078557463572, 7.585077643624144	USB			Sarah Tschudin
501359-1-21	22	22	t474	7	6	1	5	8	8	6	09.04.21	2021	NGS00123 (run355)	23502	87813161	University Hospital of Basel		Switzerland	Basel	Basel	47.56078557463572, 7.585077643624144	USB			Sarah Tschudin
501359-21	22	22	t474	7	6	1	5	8	8	6	09.04.21	2021	NGS00123 (run353)	23502	87813161	University Hospital of Basel		Switzerland	Basel	Basel	47.56078557463572, 7.585077643624144	USB			Sarah Tschudin
501442-17	2626	5	t4255	1	4	325	4	12	1	10	04.04.17	2017	NGS00120 (run 225)	17554	17-197	University Hospital of Basel		Switzerland	Basel	Basel	47.56078557463572, 7.585077643624144	USB			Sarah Tschudin
501449-1-18	22	22	t790	7	6	1	5	8	8	6	27.03.18	2018	NGS00120 (run201)	16592		University Hospital of Basel		Switzerland	Basel	Basel	47.56078557463572, 7.585077643624144	USB			Sarah Tschudin
501449-2-18	22	22	t022	7	6	1	5	8	8	6	27.03.18	2018	NGS00120 (run 201)	16592	?	University Hospital of Basel		Switzerland	Basel	Basel	47.56078557463572, 7.585077643624144	USB			Sarah Tschudin
501453-18	1	1	t127	1	1	1	1	1	1	1	27.03.18	2018	NGS00120 (run201)	16593		University Hospital of Basel		Switzerland	Basel	Basel	47.56078557463572, 7.585077643624144	USB			Sarah Tschudin
501536Mo1-18	22	22	t14949	7	6	1	5	8	8	6	02.04.18	2018	NGS00120 (run201)	4608		University Hospital of Basel		Switzerland	Basel	Basel	47.56078557463572, 7.585077643624144	USB			Sarah Tschudin
501536Mo2-18	22	22	t14949	7	6	1	5	8	8	6	02.04.18	2018	NGS00120 (run201)	4608		University Hospital of Basel		Switzerland	Basel	Basel	47.56078557463572, 7.585077643624144	USB			Sarah Tschudin
501553-19	30	30	t685	2	2	2	2	6	3	2	05.04.19	2019	NGS00123 (run 205)	16498	FallNr 86953522	University Hospital of Basel		Switzerland	Basel	Basel	47.56078557463572, 7.585077643624144	USB			Sarah Tschudin
501626-10-19	1	1	t127	1	1	1	1	1	1	1	10.04.19	2019	NGS00123 (run206)	16663	FallNr 86772153	University Hospital of Basel		Switzerland	Basel	Basel	47.56078557463572, 7.585077643624144	USB			Sarah Tschudin
501626-11-19	1	1	t127	1	1	1	1	1	1	1	10.04.19	2019	NGS00123 (run206)	16663	FallNr 86772153	University Hospital of Basel		Switzerland	Basel	Basel	47.56078557463572, 7.585077643624144	USB			Sarah Tschudin
501651-21	398	Unknown	t011	3	35	19	2	20	26	39	03.05.21	2021	NGS00123 (run364)	23707	87846159	University Hospital of Basel		Switzerland	Basel	Basel	47.56078557463572, 7.585077643624144	USB			Sarah Tschudin
501652-21	398	Unknown	t011	3	35	19	2	20	26	39	03.05.21	2021	NGS00123 (run363)	23707	87824670	University Hospital of Basel		Switzerland	Basel	Basel	47.56078557463572, 7.585077643624144	USB			Sarah Tschudin
501687-18	6864	5	t214	1	4	1	4	12	324	10	11.04.18	2018	NGS00120 (run201)	16594		University Hospital of Basel		Switzerland	Basel	Basel	47.56078557463572, 7.585077643624144	USB			Sarah Tschudin
501757-18	105	5	t002	1	4	1	4	12	1	28	14.04.18	2018	NGS00120 (run198)	16595		University Hospital of Basel		Switzerland	Basel	Basel	47.56078557463572, 7.585077643624144	USB			Sarah Tschudin
501833-1-17	22	22	t379	7	6	1	5	8	8	6	29.04.17	2017	NGS00120 (run 225) 27xcov	4901	17-287	University Hospital of Basel		Switzerland	Basel	Basel	47.56078557463572, 7.585077643624144	USB			Sarah Tschudin
501833-2-17	22	22	t910	7	6	1	5	8	8	6	29.04.17	2017	NGS00120 (run 225)	4901	17-288	University Hospital of Basel		Switzerland	Basel	Basel	47.56078557463572, 7.585077643624144	USB			Sarah Tschudin
501883-1-20	1232	Unknown	t011	3	35	167	2	20	26	39	08.05.20	2020	NGS00123 (run268)	20691	87109344	University Hospital of Basel		Switzerland	Basel	Basel	47.56078557463572, 7.585077643624144	USB			Sarah Tschudin
501883-2-20	1232	Unknown	t034	3	35	167	2	20	26	39	08.05.20	2020	NGS00123 (run268)	20691	87109344	University Hospital of Basel		Switzerland	Basel	Basel	47.56078557463572, 7.585077643624144	USB			Sarah Tschudin
501976-21	5	5	t002	1	4	1	4	12	1	10	26.05.21	2021	NGS00123 (run369)	24019	87875023	University Hospital of Basel		Switzerland	Basel	Basel	47.56078557463572, 7.585077643624144	USB			Sarah Tschudin
502172-20	97	97	t359	3	1	1	1	1	5	3	02.06.20	2020	NGS00123 (run273)	20920	87399487	University Hospital of Basel		Switzerland	Basel	Basel	47.56078557463572, 7.585077643624144	USB			Sarah Tschudin
502251-20	1232	Unknown	t034	3	35	167	2	20	26	39	08.06.20	2020	NGS00123 (run275)	17756	87407353	University Hospital of Basel		Switzerland	Basel	Basel	47.56078557463572, 7.585077643624144	USB			Sarah Tschudin
403370-21	7119	45	t132	10	14	8	6	14	3	615	06.09.21	2021	NGS00123 (run406)	24672	87999581	University Hospital of Basel		Switzerland	Basel	Basel	47.56078557463572, 7.585077643624144	USB			Sarah Tschudin
502322-20	97	97	t359	3	1	1	1	1	5	3	14.06.20	2020	NGS00123 (run275)	20920	87379280	University Hospital of Basel		Switzerland	Basel	Basel	47.56078557463572, 7.585077643624144	USB			Sarah Tschudin
502630-19	834	1	t4845	3	124	1	1	1	1	40	13.06.19	2019	NGS00123 (run216)	17090	FallNr 87028736	University Hospital of Basel		Switzerland	Basel	Basel	47.56078557463572, 7.585077643624144	USB			Sarah Tschudin
503053-21	22	22	t223	7	6	1	5	8	8	6	19.08.21	2021	NGS00123 (run399)	24571	87661956	University Hospital of Basel		Switzerland	Basel	Basel	47.56078557463572, 7.585077643624144	USB			Sarah Tschudin
503090-21	22	22	t474	7	6	1	5	8	8	6	21.08.21	2021	NGS00123 (run401)	23502	87998261	University Hospital of Basel		Switzerland	Basel	Basel	47.56078557463572, 7.585077643624144	USB			Sarah Tschudin
503115-21	1637	5	t13748	1	4	1	127	12	1	10	24.08.21	2021	NGS00123 (run401)	24603	87987306	University Hospital of Basel		Switzerland	Basel	Basel	47.56078557463572, 7.585077643624144	USB			Sarah Tschudin
503207-21	5	5	t769	1	4	1	4	12	1	10	31.08.21	2021	NGS00123 (run403)	24630	87995920	University Hospital of Basel		Switzerland	Basel	Basel	47.56078557463572, 7.585077643624144	USB			Sarah Tschudin
503246-21	22	22	t005	7	6	1	5	8	8	6	02.09.21	2021	NGS00123 (run404)	23502	anderer Resmuster als 503090	University Hospital of Basel		Switzerland	Basel	Basel	47.56078557463572, 7.585077643624144	USB			Sarah Tschudin
503293-1-19	22	22	t790	7	6	1	5	8	8	6	02.08.19	2019	NGS00123 (run 224)	735	FallNr 87081709	University Hospital of Basel		Switzerland	Basel	Basel	47.56078557463572, 7.585077643624144	USB			Sarah Tschudin
503293-2-19	22	22	t022	7	6	1	5	8	8	6	02.08.19	2019	NGS00123 (run 224)	17526	FallNr 87081709	University Hospital of Basel		Switzerland	Basel	Basel	47.56078557463572, 7.585077643624144	USB			Sarah Tschudin
503302-17	22	22	t474	7	6	1	5	8	8	6	22.08.17	2017	NGS00120 (run 225)	17555	17-546	University Hospital of Basel		Switzerland	Basel	Basel	47.56078557463572, 7.585077643624144	USB			Sarah Tschudin
503431-19	22	22	t14949	7	6	1	5	8	8	6	12.08.19	2019	NGS00123 (run 226)	4608	FallNr 87091800	University Hospital of Basel		Switzerland	Basel	Basel	47.56078557463572, 7.585077643624144	USB			Sarah Tschudin
503495-20	1	1	t127	1	1	1	1	1	1	1	16.09.20	2020	NGS00123 (run293)	21787	87508809	University Hospital of Basel		Switzerland	Basel	Basel	47.56078557463572, 7.585077643624144	USB			Sarah Tschudin
503518-20	1	1	t127	1	1	1	1	1	1	1	18.09.20	2020	NGS00112 (run293)	21787		University Hospital of Basel		Switzerland	Basel	Basel	47.56078557463572, 7.585077643624144	USB			Sarah Tschudin
500524-20	80	Unknown	t044	1	3	1	14	11	51	10	03.02.20	2020	NGS00123 (run250)	19594		University Hospital of Basel		Switzerland	Basel	Basel	47.56078557463572, 7.585077643624144	USB			Sarah Tschudin
503557-19	5	5	t002	1	4	1	4	12	1	10	21.08.19	2019	NGS00123 (run 227)	17704	FallNr 86969649	University Hospital of Basel		Switzerland	Basel	Basel	47.56078557463572, 7.585077643624144	USB			Sarah Tschudin
503720-20	1	1	t127	1	1	1	1	1	1	1	30.09.20	2020	NGS00123 (run296)	21940	87547692	University Hospital of Basel		Switzerland	Basel	Basel	47.56078557463572, 7.585077643624144	USB			Sarah Tschudin
503724-17	5	5	t105	1	4	1	4	12	1	10	20.09.17	2017	NGS00120 (run 225)	17556	17-614	University Hospital of Basel		Switzerland	Basel	Basel	47.56078557463572, 7.585077643624144	USB			Sarah Tschudin
503879-21	?	Unknown	t1510	10	14		6	10	3	2	17.10.21	2021	NGS00123 (run421)	25025	47675089	University Hospital of Basel		Switzerland	Basel	Basel	47.56078557463572, 7.585077643624144	USB			Sarah Tschudin
503889-18	22	22	t032	7	6	1	5	8	8	6	18.09.18	2018	NGS00120 (run201)	4965		University Hospital of Basel		Switzerland	Basel	Basel	47.56078557463572, 7.585077643624144	USB			Sarah Tschudin
503894-3-20	8	8	t1476	3	3	1	1	4	4	3	15.10.20	2020	NGS00123 (run301)	16582	87568429	University Hospital of Basel		Switzerland	Basel	Basel	47.56078557463572, 7.585077643624144	USB			Sarah Tschudin
503894-7-20	8	8	t1476	3	3	1	1	4	4	3	15.10.20	2020	NGS00123 (run303)	16582	87568429	University Hospital of Basel		Switzerland	Basel	Basel	47.56078557463572, 7.585077643624144	USB			Sarah Tschudin
503950-19	6	5	t304	12	4	1	4	12	1	3	16.09.19	2019	NGS00123 (run 231)	9707	87126577	University Hospital of Basel		Switzerland	Basel	Basel	47.56078557463572, 7.585077643624144	USB			Sarah Tschudin
503977-21	30	30	t021	2	2	2	2	6	3	2	22.10.21	2021	NGS00123 (run426)	25069	88087438	University Hospital of Basel		Switzerland	Basel	Basel	47.56078557463572, 7.585077643624144	USB			Sarah Tschudin
501294-17	22	22	t032	7	6	1	5	8	8	6	2017	2017	(run50)	4901		University Hospital of Basel		Switzerland	Basel	Basel	47.56544075572519, 7.565195781701301	Felix Platter			Felix Platter
504097-19	?	Unknown	t127	1	1	1	1	1	106	1	25.09.19	2019	NGS00123 (run 232)	?		University Hospital of Basel		Switzerland	Basel	Basel	47.56078557463572, 7.585077643624144	USB			Sarah Tschudin
504116-20	5	5	t548	1	4	1	4	12	1	10	30.10.20	2020	NGS00123 (run307)	22166	87544245	University Hospital of Basel		Switzerland	Basel	Basel	47.56078557463572, 7.585077643624144	USB			Sarah Tschudin
504329-21	5	5	t062	1	4	1	4	12	1	10	17.11.21	2021	NGS00123 (run433)	25262	88130205	University Hospital of Basel		Switzerland	Basel	Basel	47.56078557463572, 7.585077643624144	USB			Sarah Tschudin
504352-20	5	5	t688	1	4	1	4	12	1	10	16.11.20	2020	NGS00123 (run311)	22490	87607423	University Hospital of Basel		Switzerland	Basel	Basel	47.56078557463572, 7.585077643624144	USB			Sarah Tschudin
504423-19-wh	5	5	t010	1	4	1	4	12	1	10	14.10.19	2019	NGS00123 (run 236)	18648	87154922	University Hospital of Basel		Switzerland	Basel	Basel	47.56078557463572, 7.585077643624144	USB			Sarah Tschudin
504438-1-20	5	5	t688	1	4	1	4	12	1	10	22.11.20	2020	NGS00123 (run313)	22490	87604723	University Hospital of Basel		Switzerland	Basel	Basel	47.56078557463572, 7.585077643624144	USB			Sarah Tschudin
504438-2-20	5	5	t688	1	4	1	4	12	1	10	22.11.20	2020	NGS00123 (run313)	22490	87604723	University Hospital of Basel		Switzerland	Basel	Basel	47.56078557463572, 7.585077643624144	USB			Sarah Tschudin
504699-18	30	30	t685	2	2	2	2	6	3	2	12.11.18	2018	NGS00120 (run200)	16597		University Hospital of Basel		Switzerland	Basel	Basel	47.56078557463572, 7.585077643624144	USB			Sarah Tschudin
504717-1-20	80	Unknown	t044	1	3	1	14	11	51	10	09.12.20	2020	NGS00123 (run316)	22698	87635232	University Hospital of Basel		Switzerland	Basel	Basel	47.56078557463572, 7.585077643624144	USB			Sarah Tschudin
504717-2-20	80	Unknown	t044	1	3	1	14	11	51	10	09.12.20	2020	NGS00123 (run316)	22698	87635232	University Hospital of Basel		Switzerland	Basel	Basel	47.56078557463572, 7.585077643624144	USB			Sarah Tschudin
504819-21	8	8	t400	3	3	1	1	4	4	3	20.12.21	2021	NGS00123 (run448)	25465	88183882	University Hospital of Basel		Switzerland	Basel	Basel	47.56078557463572, 7.585077643624144	USB			Sarah Tschudin
504839-17	22	22	t14949	7	6	1	5	8	8	6	05.12.17	2017	NGS00120 (run 226)	4608	17-732	University Hospital of Basel		Switzerland	Basel	Basel	47.56078557463572, 7.585077643624144	USB			Sarah Tschudin
504879-20	1	1	t127	1	1	1	1	1	1	1	19.12.20	2020	NGS00123 (run323)	22759	87656702	University Hospital of Basel		Switzerland	Basel	Basel	47.56078557463572, 7.585077643624144	USB			Sarah Tschudin
505014-16	5	5	t311	1	4	1	4	12	1	10	19.12.16	2016	NGS00120 (run 222)	17436	17-17	University Hospital of Basel		Switzerland	Basel	Basel	47.56078557463572, 7.585077643624144	USB			Sarah Tschudin
505058-19	5	5		1	4	1	4	12	1	10	25.11.19	2019	NGS00123 (run 242)	19009	87193274	University Hospital of Basel		Switzerland	Basel	Basel	47.56078557463572, 7.585077643624144	USB			Sarah Tschudin
505377-18	5	5	t1228	1	4	1	4	12	1	10	28.12.18	2018	NGS00120 (run 228)	16860	19-020	University Hospital of Basel		Switzerland	Basel	Basel	47.56078557463572, 7.585077643624144	USB			Sarah Tschudin
505641-19	8	8	t8121	3	3	1	1	4	4	3	31.12.19	2019	NGS00123 (run246)	19328		University Hospital of Basel		Switzerland	Basel	Basel	47.56078557463572, 7.585077643624144	USB			Sarah Tschudin
600183-22	121	121	t314	6	5	6	2	7	14	5	06.01.22	2022	NGS00123 (run454)	25749	88210901	University Hospital of Basel		Switzerland	Basel	Basel	47.56078557463572, 7.585077643624144	USB			Sarah Tschudin
600332-19	8	8	t121	3	3	1	1	4	4	3	09.01.19	2019	NGS00120 (run 228)	17752	19-032	University Hospital of Basel		Switzerland	Basel	Basel	47.56078557463572, 7.585077643624144	USB			Sarah Tschudin
601233-19	22	22	t3243	7	6	1	5	8	8	6	31.01.19	2019	NGS00120 (run 228)	17753	19-058	University Hospital of Basel		Switzerland	Basel	Basel	47.56078557463572, 7.585077643624144	USB			Sarah Tschudin
601368-1-19	8	8	t008	3	3	1	1	4	4	3	04.02.19	2019	NGS00120 (run 228)	16589	19-059	University Hospital of Basel		Switzerland	Basel	Basel	47.56078557463572, 7.585077643624144	USB			Sarah Tschudin
601368-2-19	8	8	t008	3	3	1	1	4	4	3	04.02.19	2019	NGS00120 (run 228)	16589	19-060	University Hospital of Basel		Switzerland	Basel	Basel	47.56078557463572, 7.585077643624144	USB			Sarah Tschudin
601446-19	22	22	t005	7	6	1	5	8	8	6	06.02.19	2019	NGS00120 (run 228)	5248	19-061	University Hospital of Basel		Switzerland	Basel	Basel	47.56078557463572, 7.585077643624144	USB			Sarah Tschudin
601489-22	8	8	t024	3	3	1	1	4	4	3	09.02.22	2022	NGS00123 (run469	23360	88279083	University Hospital of Basel		Switzerland	Basel	Basel	47.56078557463572, 7.585077643624144	USB			Sarah Tschudin
601560-17	5	5	t002	1	4	1	4	12	1	10	15.02.17	2017	NGS00120 (run 223)	17588	?	University Hospital of Basel		Switzerland	Basel	Basel	47.56078557463572, 7.585077643624144	USB			Sarah Tschudin
601994-22	?	Unknown	t002	1		1	4	12	1	10	24.02.22	2022	NGS00123 (run476)	26391	?	University Hospital of Basel		Switzerland	Basel	Basel	47.56078557463572, 7.585077643624144	USB			Sarah Tschudin
602085-19	4080	30	t665	2	607	2	2	6	3	162	24.02.19	2019	NGS00123 (run199)	15295	FallNr 86910160	University Hospital of Basel		Switzerland	Basel	Basel	47.56078557463572, 7.585077643624144	USB			Sarah Tschudin
602166-22	5	5	t002	1	4	1	4	12	1	10	01.03.22	2022	NGS00123 (run479)	26666	88311928	University Hospital of Basel		Switzerland	Basel	Basel	47.56078557463572, 7.585077643624144	USB			Sarah Tschudin
602228-18	?	Unknown	t657	1	1	1	1	22	1		26.02.18	2018	NGS00120 (run198)	16598		University Hospital of Basel		Switzerland	Basel	Basel	47.56078557463572, 7.585077643624144	USB			Sarah Tschudin
602301-19	8	8	t008	3	3	1	1	4	4	3	01.03.19	2019	NGS00123 (run199)	15296	FallNr 86916942	University Hospital of Basel		Switzerland	Basel	Basel	47.56078557463572, 7.585077643624144	USB			Sarah Tschudin
602324-18	1	1	t127	1	1	1	1	1	1	1	28.02.18	2018	NGS00120 (run 198)	16599	128/E1	University Hospital of Basel		Switzerland	Basel	Basel	47.56078557463572, 7.585077643624144	USB			Sarah Tschudin
602342-19	1472	30	t665	2	2	2	2	6	3	162	02.03.19	2019	NGS00123 (run200)	15358	FallNr 86918597	University Hospital of Basel		Switzerland	Basel	Basel	47.56078557463572, 7.585077643624144	USB			Sarah Tschudin
602389-19	22	22	t223	7	6	1	5	8	8	6	04.03.19	2019	NGS00123 (run201)	15430	FallNr 86909316	University Hospital of Basel		Switzerland	Basel	Basel	47.56078557463572, 7.585077643624144	USB			Sarah Tschudin
602433-1-21	6	5	t304	12	4	1	4	12	1	3	13.03.21	2021	NGS00123 (run346)	23361	87775380	University Hospital of Basel		Switzerland	Basel	Basel	47.56078557463572, 7.585077643624144	USB			Sarah Tschudin
602433-2-21	6	5	t4407	12	4	1	4	12	1	3	13.03.21	2021	NGS00123 (run345)	23361	87775380	University Hospital of Basel		Switzerland	Basel	Basel	47.56078557463572, 7.585077643624144	USB			Sarah Tschudin
502312-17	22	22	t032	7	6	1	5	8	8	6	2017	2017	(run62)	4965		University Hospital of Basel		Switzerland	Basel	Basel	47.56078557463572, 7.585077643624144	USB			Sarah Tschudin
602612-20	1472	30	t665	2	2	2	2	6	3	162	08.03.20	2020	NGS00123 (run257)	7255	87318724	University Hospital of Basel		Switzerland	Basel	Basel	47.56078557463572, 7.585077643624144	USB			Sarah Tschudin
602626-18	8	8	t008	3	3	1	1	4	4	3	07.03.18	2018	NGS00120 (run200)	16601		University Hospital of Basel		Switzerland	Basel	Basel	47.56078557463572, 7.585077643624144	USB			Sarah Tschudin
602757-20	22	22	t3243	7	6	1	5	8	8	6	12.03.20	2020	NGS00123 (run257)	19894	87322284	University Hospital of Basel		Switzerland	Basel	Basel	47.56078557463572, 7.585077643624144	USB			Sarah Tschudin
602759-1-18	1472	30	t665	2	2	2	2	6	3	162	11.03.18	2018	NGS00120 (run200)	6871		University Hospital of Basel		Switzerland	Basel	Basel	47.56078557463572, 7.585077643624144	USB			Sarah Tschudin
602759-2-18	1472	30	t665	2	2	2	2	6	3	162	11.03.18	2018	NGS00120 (run200)	6871		University Hospital of Basel		Switzerland	Basel	Basel	47.56078557463572, 7.585077643624144	USB			Sarah Tschudin
602931-22	923	8	t1635	3	3	1	1	4	4	109	17.03.22	2022	NGS00123 (run 484)	9351	88341083	University Hospital of Basel		Switzerland	Basel	Basel	47.56078557463572, 7.585077643624144	USB			Sarah Tschudin
504085-17	72	8	t1597	1	4	1	8	4	4	3	13.10.17	2017	(run94)	16631	504085-17	University Hospital of Basel		Switzerland	Basel	Basel	47.56078557463572, 7.585077643624144	USB			Sarah Tschudin
603082-20	22	22	t223	7	6	1	5	8	8	6	24.03.20	2020	NGS00123 (run258)	15430	87336572	University Hospital of Basel		Switzerland	Basel	Basel	47.56078557463572, 7.585077643624144	USB			Sarah Tschudin
603348-17	22	22	t910	7	6	1	5	8	8	6	04.04.17	2017	NGS00120 (run 225)	4965	17-194	University Hospital of Basel		Switzerland	Basel	Basel	47.56078557463572, 7.585077643624144	USB			Sarah Tschudin
603431-18	5	5	t002	1	4	1	4	12	1	10	31.03.18	2018	NGS00120 (run200)	6449		University Hospital of Basel		Switzerland	Basel	Basel	47.56078557463572, 7.585077643624144	USB			Sarah Tschudin
603720-21	?	Unknown	t008	3	3	1		4	4	3	20.04.21	2021	NGS00123 (run357)	23572	87828447	University Hospital of Basel		Switzerland	Basel	Basel	47.56078557463572, 7.585077643624144	USB			Sarah Tschudin
603832-1-17	22	22	t8140	7	6	1	5	8	8	6	12.04.17	2017	NGS00120 (run 225)	958	17-248	University Hospital of Basel		Switzerland	Basel	Basel	47.56078557463572, 7.585077643624144	USB			Sarah Tschudin
603832-2-17	22	22	t910	7	6	1	5	8	8	6	12.04.17	2017	NGS00120 (run 225)	958	17-249	University Hospital of Basel		Switzerland	Basel	Basel	47.56078557463572, 7.585077643624144	USB			Sarah Tschudin
603914-17	8	8	t008	3	3	1	1	4	4	3	19.04.17	2017	NGS00120 (run 225)	17558	17-250	University Hospital of Basel		Switzerland	Basel	Basel	47.56078557463572, 7.585077643624144	USB			Sarah Tschudin
603997-18	2802	8	t008	3	3	1	1	4	4	325	14.04.18	2018	NGS00120 (run200)	15412		University Hospital of Basel		Switzerland	Basel	Basel	47.56078557463572, 7.585077643624144	USB			Sarah Tschudin
604044-20	1	1	t127	1	1	1	1	1	1	1	28.04.20	2020	NGS00123 (run266)	20049	87366695	University Hospital of Basel		Switzerland	Basel	Basel	47.56078557463572, 7.585077643624144	USB			Sarah Tschudin
604192-22	22	22	t005	7	6	1	5	8	8	6	16.04.22	2022	NGS00123 (run495)	27190	88389079	University Hospital of Basel		Switzerland	Basel	Basel	47.56078557463572, 7.585077643624144	USB			Sarah Tschudin
604238-17	22	22	t8140	7	6	1	5	8	8	6	28.04.17	2017	NGS00120 (run 225)	4901	17-289	University Hospital of Basel		Switzerland	Basel	Basel	47.56078557463572, 7.585077643624144	USB			Sarah Tschudin
604695-20	8	8	t1476	3	3	1	1	4	4	3	18.05.20	2020	NGS00123 (run271)	16582	87388331	University Hospital of Basel		Switzerland	Basel	Basel	47.56078557463572, 7.585077643624144	USB			Sarah Tschudin
605196-16	30	30	t019	2	2	2	2	6	3	2	03.06.16	2016	NGS00259 (run357)	23573		University Hospital of Basel		Switzerland	Basel	Basel	47.56078557463572, 7.585077643624144	USB			Sarah Tschudin
605394-20	8	8	t008	3	3	1	1	4	4	3	09.06.20	2020	NGS00123 (run275)	19032	87408718	University Hospital of Basel		Switzerland	Basel	Basel	47.56078557463572, 7.585077643624144	USB			Sarah Tschudin
611177-17	22	22	t032	7	6	1	5	8	8	6	03.11.17	2017	(run95)	4901		University Hospital of Basel		Switzerland	Basel	Basel	47.56078557463572, 7.585077643624144	USB			Sarah Tschudin
605435-19	80	Unknown	t376	1	3	1	14	11	51	10	26.05.19	2019	NGS00123 (run 215)	17036	FallNr 87009932	University Hospital of Basel		Switzerland	Basel	Basel	47.56078557463572, 7.585077643624144	USB			Sarah Tschudin
605724-21	30	30	t685	2	2	2	2	6	3	2	16.06.21	2021	NGS00123 (run376)	24061	87905602	University Hospital of Basel		Switzerland	Basel	Basel	47.56078557463572, 7.585077643624144	USB			Sarah Tschudin
605775-18	1649	5	t8216	12	4	1	4	12	1	67	31.05.18	2018	NGS00120 (run200)	16603		University Hospital of Basel		Switzerland	Basel	Basel	47.56078557463572, 7.585077643624144	USB			Sarah Tschudin
605870-20	8	8	t008	3	3	1	1	4	4	3	21.06.20	2020	NGS00123 (run278)	17754	87421751	University Hospital of Basel		Switzerland	Basel	Basel	47.56078557463572, 7.585077643624144	USB			Sarah Tschudin
606022-17	80	Unknown	t044	1	3	1	14	11	51	10	16.06.17	2017	NGS00120 (run 222)	15518	17-382	University Hospital of Basel		Switzerland	Basel	Basel	47.56078557463572, 7.585077643624144	USB			Sarah Tschudin
606179-21-wh	72	8	t148	1	4	1	8	4	4	3	30.06.21	2021	NGS00123 (run383)	24226	87926143	University Hospital of Basel		Switzerland	Basel	Basel	47.56078557463572, 7.585077643624144	USB			Sarah Tschudin
606197-21	8	8	t008	3	3	1	1	4	4	3	30.06.21	2021	NGS00123 (run381)	24120	87928436	University Hospital of Basel		Switzerland	Basel	Basel	47.56078557463572, 7.585077643624144	USB			Sarah Tschudin
606203-18	30	30	t019	2	2	2	2	6	3	2	11.06.18	2018	NGS00120 (run201)	9443		University Hospital of Basel		Switzerland	Basel	Basel	47.56078557463572, 7.585077643624144	USB			Sarah Tschudin
611230-17	45	45	t1510	10	14	8	6	10	3	2	06.11.17	2017	(run95)	17647		University Hospital of Basel		Switzerland	Basel	Basel	47.56078557463572, 7.585077643624144	USB			Sarah Tschudin
606422-21	1472	30	t276	2	2	2	2	6	3	162	07.07.21	2021	NGS00123 (run383)	24229	879338355	University Hospital of Basel		Switzerland	Basel	Basel	47.56078557463572, 7.585077643624144	USB			Sarah Tschudin
606543-21	72	8	t870	1	4	1	8	4	4	3	11.07.21	2021	NGS00123 (run386)	24399	87941722	University Hospital of Basel		Switzerland	Basel	Basel	47.56078557463572, 7.585077643624144	USB			Sarah Tschudin
607358-20	?	Unknown	t008	3	3	164	1	4	4	325	29.07.20	2020	NGS00123 (run284)	21531	87471089	University Hospital of Basel		Switzerland	Basel	Basel	47.56078557463572, 7.585077643624144	USB			Sarah Tschudin
607592-20	1	1	t127	1	1	1	1	1	1	1	06.08.20	2020	NGS00123 (run285)	21538	87479114	University Hospital of Basel		Switzerland	Basel	Basel	47.56078557463572, 7.585077643624144	USB			Sarah Tschudin
607601-18	1	1	t127	1	1	1	1	1	1	1	17.07.18	2018	NGS00120 (run 201)	16604		University Hospital of Basel		Switzerland	Basel	Basel	47.56078557463572, 7.585077643624144	USB			Sarah Tschudin
607615-21	1	1	t127	1	1	1	1	1	1	1	10.08.21	2021	NGS00123 (run394)	24506	87983647	University Hospital of Basel		Switzerland	Basel	Basel	47.56078557463572, 7.585077643624144	USB			Sarah Tschudin
607622-17	30	30	t019	2	2	2	2	6	3	2	31.07.17	2017	NGS00120 (run 225)	17559	17-470	University Hospital of Basel		Switzerland	Basel	Basel	47.56078557463572, 7.585077643624144	USB			Sarah Tschudin
607651-17	22	22	t790	7	6	1	5	8	8	6	2017	2017	(run73)	?		University Hospital of Basel		Switzerland	Basel	Basel	47.56078557463572, 7.585077643624144	USB			Sarah Tschudin
607677-20	1472	30	t665	2	2	2	2	6	3	162	08.08.20	2020	NGS00123 (run285)	21539	87483369	University Hospital of Basel		Switzerland	Basel	Basel	47.56078557463572, 7.585077643624144	USB			Sarah Tschudin
607768-21	8	8	t648	3	3	1	1	4	4	3	16.08.21	2021	NGS00123 (run399)	24572	87989261	University Hospital of Basel		Switzerland	Basel	Basel	47.56078557463572, 7.585077643624144	USB			Sarah Tschudin
608061-21	45	45	t015	10	14	8	6	10	3	2	23.08.21	2021	NGS00123 (run401)	24604	87997272	University Hospital of Basel		Switzerland	Basel	Basel	47.56078557463572, 7.585077643624144	USB			Sarah Tschudin
612519-14	30	30	t019	2	2	2	2	6	3	2	2014	2014	(run48)	5528		University Hospital of Basel		Switzerland	Basel	Basel	47.56078557463572, 7.585077643624144	USB			Sarah Tschudin
608171-17	5	5	t688	1	4	1	4	12	1	10	17.08.17	2017	NGS00120 (run 225)	16626	17-542	University Hospital of Basel		Switzerland	Basel	Basel	47.56078557463572, 7.585077643624144	USB			Sarah Tschudin
608327Mo2-18	225	5	t003	1	4	1	4	12	25	10	03.08.18	2018	NGS00120 (run201)	16605		University Hospital of Basel		Switzerland	Basel	Basel	47.56078557463572, 7.585077643624144	USB			Sarah Tschudin
608814-17	1	1	t127	1	1	1	1	1	1	1	02.09.17	2017	NGS00120 (run 225)	17560	17-585	University Hospital of Basel		Switzerland	Basel	Basel	47.56078557463572, 7.585077643624144	USB			Sarah Tschudin
609039-17	5	5	t062	1	4	1	4	12	1	10	08.09.17	2017	NGS00120 (run 225)	16620	17-586	University Hospital of Basel		Switzerland	Basel	Basel	47.56078557463572, 7.585077643624144	USB			Sarah Tschudin
609159-20	22	22		7	6	1	5	8	8	6	21.09.20	2020	NGS00123 (run295)	16747	87507592	University Hospital of Basel		Switzerland	Basel	Basel	47.56078557463572, 7.585077643624144	USB			Sarah Tschudin
609262-18	8	8	t008	3	3	1	1	4	4	3	27.08.18	2018	NGS00120 (run200)	9702		University Hospital of Basel		Switzerland	Basel	Basel	47.56078557463572, 7.585077643624144	USB			Sarah Tschudin
609398-21-wh	4994	1	t127	1	1	1	1	1	557	1	27.09.21	2021	NGS00123/NGS00112 (run422)	24782	88046636	University Hospital of Basel		Switzerland	Basel	Basel	47.56078557463572, 7.585077643624144	USB			Sarah Tschudin
609508-18	1472	30	t665	2	2	2	2	6	3	162	03.09.18	2018	NGS00120 (run200)	16608		University Hospital of Basel		Switzerland	Basel	Basel	47.56078557463572, 7.585077643624144	USB			Sarah Tschudin
609807-19	8	8	t008	3	3	1	1	4	4	3	18.09.19	2019	NGS00123 (run 231)	16782	87131703	University Hospital of Basel		Switzerland	Basel	Basel	47.56078557463572, 7.585077643624144	USB			Sarah Tschudin
609989-19	5	5	t002	1	4	1	4	12	1	10	22.09.19	2019	NGS00123 (run 231)	18465	87136004	University Hospital of Basel		Switzerland	Basel	Basel	47.56078557463572, 7.585077643624144	USB			Sarah Tschudin
610152-19	6	5	t304	12	4	1	4	12	1	3	25.09.19	2019	NGS00123 (run 232)	?		University Hospital of Basel		Switzerland	Basel	Basel	47.56078557463572, 7.585077643624144	USB			Sarah Tschudin
610240-20	1	1	t127	1	1	1	1	1	1	1	18.10.20	2020	NGS00123 (run303)	21940	87572612	University Hospital of Basel		Switzerland	Basel	Basel	47.56078557463572, 7.585077643624144	USB			Sarah Tschudin
610596-19	45	45	t362	10	14	8	6	10	3	2	07.10.19	2019	NGS00123 (run 234)	18556	86995755	University Hospital of Basel		Switzerland	Basel	Basel	47.56078557463572, 7.585077643624144	USB			Sarah Tschudin
610645-20	45	45	t390	10	14	8	6	10	3	2	28.10.20	2020	NGS00123 (run305)	16635	87587395	University Hospital of Basel		Switzerland	Basel	Basel	47.56078557463572, 7.585077643624144	USB			Sarah Tschudin
610835-21	672	Unknown	t3841	4	3	1	1	11	72	11	2021	2021	NGS00123 (run430)	22516	88106600	University Hospital of Basel		Switzerland	Basel	Basel	47.56078557463572, 7.585077643624144	USB			Sarah Tschudin
611049-19	8	8	t008	3	3	1	1	4	4	3	18.10.19	2019	NGS00123 (run 235)	10435		University Hospital of Basel		Switzerland	Basel	Basel	47.56078557463572, 7.585077643624144	USB			Sarah Tschudin
709802-17	6	5	t11475	12	4	1	4	12	1	3	2017	2017	(run62)	16627	709802-17	University Hospital of Basel		Switzerland	Basel	Basel	47.56078557463572, 7.585077643624144	USB			Sarah Tschudin
801866-17	8	8	t008	3	3	1	1	4	4	3	20.03.17	2017	NGS00029 (run 47)	5567		University Hospital of Basel		Switzerland	Basel	Basel	47.56078557463572, 7.585077643624144	USB			Sarah Tschudin
611350-19	4080	30	t665	2	607	2	2	6	3	162	25.10.19	2019	NGS00123 (run 236)	15295	87169848	University Hospital of Basel		Switzerland	Basel	Basel	47.56078557463572, 7.585077643624144	USB			Sarah Tschudin
611619-20	5	5	t002	1	4	1	4	12	1	10	23.11.20	2020	NGS00123 (run313)	16620	87621480	University Hospital of Basel		Switzerland	Basel	Basel	47.56078557463572, 7.585077643624144	USB			Sarah Tschudin
611667-17	22	22	t910	7	6	1	5	8	8	6	16.11.17	2017	NGS00120 (run 226)	4901	17-718	University Hospital of Basel		Switzerland	Basel	Basel	47.56078557463572, 7.585077643624144	USB			Sarah Tschudin
611700-19	22	22	t474	7	6	1	5	8	8	6	02.11.19	2019	NGS00123 (run 237)	5248	87179457	University Hospital of Basel		Switzerland	Basel	Basel	47.56078557463572, 7.585077643624144	USB			Sarah Tschudin
611716-17	737	22	t3002	7	6	1	70	8	8	6	17.11.17	2017	NGS00120 (run 225)	17561	17-700	University Hospital of Basel		Switzerland	Basel	Basel	47.56078557463572, 7.585077643624144	USB			Sarah Tschudin
611862-16	1	1	t127	1	1	1	1	1	1	1	08.12.16	2016	NGS00120 (run 222)	3520	17-19	University Hospital of Basel		Switzerland	Basel	Basel	47.56078557463572, 7.585077643624144	USB			Sarah Tschudin
611934-19	5	5	t2235	1	4	1	4	12	1	10	10.11.19	2019	NGS00123 (run 239)	18825		University Hospital of Basel		Switzerland	Basel	Basel	47.56078557463572, 7.585077643624144	USB			Sarah Tschudin
612478-21	8	8	t008	3	3	1	1	4	4	3	21.12.21	2021	NGS00123 (run448)	25466	88190504	University Hospital of Basel		Switzerland	Basel	Basel	47.56078557463572, 7.585077643624144	USB			Sarah Tschudin
801950-17	22	22	t032	7	6	1	5	8	8	6	2017	2017	(run47)	4965		University Hospital of Basel		Switzerland	Basel	Basel	47.56078557463572, 7.585077643624144	USB			Sarah Tschudin
612523-20	8	8	t008	3	3	1	1	4	4	3	22.12.20	2020	NGS00123 (run323)	22760	87661777	University Hospital of Basel		Switzerland	Basel	Basel	47.56078557463572, 7.585077643624144	USB			Sarah Tschudin
612634-19	22	22	t309	7	6	1	5	8	8	6	26.11.19	2019	NGS00123 (run 242)	19010	87208263	University Hospital of Basel		Switzerland	Basel	Basel	47.56078557463572, 7.585077643624144	USB			Sarah Tschudin
612716-19	4080	30	t665	2	607	2	2	6	3	162	28.11.19	2019	NGS00123 (run 242)	15295	87210009	University Hospital of Basel		Switzerland	Basel	Basel	47.56078557463572, 7.585077643624144	USB			Sarah Tschudin
613463-19	8	8	t12500	3	3	1	1	4	4	3	17.12.19	2019	NGS00123 (run246)	19329		University Hospital of Basel		Switzerland	Basel	Basel	47.56078557463572, 7.585077643624144	USB			Sarah Tschudin
613510-19	30	30	t019	2	2	2	2	6	3	2	17.12.19	2019	NGS00123 (run246)	19330		University Hospital of Basel		Switzerland	Basel	Basel	47.56078557463572, 7.585077643624144	USB			Sarah Tschudin
613523-18	8	8	t008	3	3	1	1	4	4	3	20.12.18	2018	NGS00120 (run 228)	17754	19-015	University Hospital of Basel		Switzerland	Basel	Basel	47.56078557463572, 7.585077643624144	USB			Sarah Tschudin
613598-18	22	22	t310	7	6	1	5	8	8	6	22.12.18	2018	NGS00118 (run 191)	13456		University Hospital of Basel		Switzerland	Basel	Basel	47.56078557463572, 7.585077643624144	USB			Sarah Tschudin
613824-18	22	22	t310	7	6	1	5	8	8	6	28.12.18	2018	NGS00118 (run191)	13456		University Hospital of Basel		Switzerland	Basel	Basel	47.56078557463572, 7.585077643624144	USB			Sarah Tschudin
613864-19	1	1	t127	1	1	1	1	1	1	1	28.12.19	2019	NGS00123 (run246)	19331		University Hospital of Basel		Switzerland	Basel	Basel	47.56078557463572, 7.585077643624144	USB			Sarah Tschudin
700293-21	5	5	t668	1	4	1	4	12	1	10	06.01.21	2021	NGS00123 (run326)	22815	87644213	University Hospital of Basel		Switzerland	Basel	Basel	47.56078557463572, 7.585077643624144	USB			Sarah Tschudin
701044-20	8	8	t008	3	3	1	1	4	4	3	16.01.20	2020	NGS00123 (run 248)	19414	87259900	University Hospital of Basel		Switzerland	Basel	Basel	47.56078557463572, 7.585077643624144	USB			Sarah Tschudin
701216-19	22	22	t3243	7	6	1	5	8	8	6	20.01.19	2019	NGS00120 (run 228)	17755	19-033	University Hospital of Basel		Switzerland	Basel	Basel	47.56078557463572, 7.585077643624144	USB			Sarah Tschudin
702080-17	22	22		7	6	1	5	8	8	6	02.02.17	2017	NGS00120 (run 223)	4608	?	University Hospital of Basel		Switzerland	Basel	Basel	47.56078557463572, 7.585077643624144	USB			Sarah Tschudin
702368-21	398	Unknown	t011	3	35	19	2	20	26	39	09.02.21	2021	NGS00123 (run335)	23102	47601825	University Hospital of Basel		Switzerland	Basel	Basel	47.56078557463572, 7.585077643624144	USB			Sarah Tschudin
702621-20	1472	30	t665	2	2	2	2	6	3	162	10.02.20	2020	NGS00123 (run252)	19664		University Hospital of Basel		Switzerland	Basel	Basel	47.56078557463572, 7.585077643624144	USB			Sarah Tschudin
703338-21	8	8	t1476	3	3	1	1	4	4	3	26.02.21	2021	NGS00123 (run339)	23192	87719640	University Hospital of Basel		Switzerland	Basel	Basel	47.56078557463572, 7.585077643624144	USB			Sarah Tschudin
703782-17	22	22		7	6	1	5	8	8	6	01.03.17	2017	NGS00120 (run224)	4608	17-130	University Hospital of Basel		Switzerland	Basel	Basel	47.56078557463572, 7.585077643624144	USB			Sarah Tschudin
704320-21	8	8	t1476	3	3	1	1	4	4	3	16.03.21	2021	NGS00123 (run345)	23362	87490452	University Hospital of Basel		Switzerland	Basel	Basel	47.56078557463572, 7.585077643624144	USB			Sarah Tschudin
705883-20	672	Unknown	t3841	4	3	1	1	11	72	11	09.04.20	2020	NGS00123 (run 261)	19975		University Hospital of Basel		Switzerland	Basel	Basel	47.56078557463572, 7.585077643624144	USB			Sarah Tschudin
706137-18	8	8	t008	3	3	1	1	4	4	3	29.03.18	2018	NGS00120 (run200)	16610		University Hospital of Basel		Switzerland	Basel	Basel	47.56078557463572, 7.585077643624144	USB			Sarah Tschudin
707469-19	22	22	t294	7	6	1	5	8	8	6	01.05.19	2019	NGS00123 (run 209)	16746	FallNr 1001149752	University Hospital of Basel		Switzerland	Basel	Basel	47.56544075572519, 7.565195781701301	Felix Platter			Felix Platter
708029-19	8	8	t008	3	3	1	1	4	4	3	2019	2019	NGS00123 (run 210)	16821	FallNr 86883187	University Hospital of Basel		Switzerland	Basel	Basel	47.56078557463572, 7.585077643624144	USB			Sarah Tschudin
708206-1-19	?	Unknown	t11237	3	35	19	2	20		39	2019	2019	NGS00123 (run 211)	16858	FallNr 86994538	University Hospital of Basel		Switzerland	Basel	Basel	47.56078557463572, 7.585077643624144	USB			Sarah Tschudin
708206-2-19	?	Unknown	t11237	3	35	19	2	20		39	2019	2019	NGS00123 (run 211)	16858	FallNr 86994538	University Hospital of Basel		Switzerland	Basel	Basel	47.56078557463572, 7.585077643624144	USB			Sarah Tschudin
801982-18	22	22	t032	7	6	1	5	8	8	6	28.03.18	2018	NGS00120 (run 200)	4965		University Hospital of Basel		Switzerland	Basel	Basel	47.56078557463572, 7.585077643624144	USB			Sarah Tschudin
802009-18	?	Unknown	t024		3	1	1	4	4	3	29.03.18	2018	NGS00120 (run 200)	16622		University Hospital of Basel		Switzerland	Basel	Basel	47.56078557463572, 7.585077643624144	USB			Sarah Tschudin
712026-19	?	Unknown	t550	10	14	8		10	3	2	18.07.19	2019	NGS00123 (run222)	17420	FallNr 87068871	University Hospital of Basel		Switzerland	Basel	Basel	47.56078557463572, 7.585077643624144	USB			Sarah Tschudin
803415-19	5	5	t1228	1	4	1	4	12	1	10	2019	2019	NGS00123 (run 211)	16860	FallNr 86987517	University Hospital of Basel		Switzerland	Basel	Basel	47.56078557463572, 7.585077643624144	USB			Sarah Tschudin
715642-18	30	30	t685	2	2	2	2	6	3	2	04.09.18	2018	NGS00120 (run200)	16612		University Hospital of Basel		Switzerland	Basel	Basel	47.56078557463572, 7.585077643624144	USB			Sarah Tschudin
806968-17	72	8	t1597	1	4	1	8	4	4	3	16.10.17	2017	(run94)	16631	806968-17	University Hospital of Basel		Switzerland	Basel	Basel	47.56078557463572, 7.585077643624144	USB			Sarah Tschudin
717103-20	8	8		3	3	1	1	4	4	3	23.10.20	2020	NGS00123 (run303) Abdeckung 31x	22041	87579181	University Hospital of Basel		Switzerland	Basel	Basel	47.56078557463572, 7.585077643624144	USB			Sarah Tschudin
717200-19	?	Unknown	t002	562	4	1	4	12	1	10	13.10.19	2019	NGS00123 (run 235)	17649		University Hospital of Basel		Switzerland	Basel	Basel	47.56078557463572, 7.585077643624144	USB			Sarah Tschudin
718118-21	8	8	t008	3	3	1	1	4	4	3	07.11.21	2021	NGS00123 (run430)	25177	87882239	University Hospital of Basel		Switzerland	Basel	Basel	47.56078557463572, 7.585077643624144	USB			Sarah Tschudin
719020-21	5	5	t311	1	4	1	4	12	1	10	22.11.21	2021	NGS00123 (run437)	17972	87931222	University Hospital of Basel		Switzerland	Basel	Basel	47.56078557463572, 7.585077643624144	USB			Sarah Tschudin
719033-21	8	8	t1476	3	3	1	1	4	4	3	22.11.21	2021	NGS00123 (run437)	23362	87956614	University Hospital of Basel		Switzerland	Basel	Basel	47.56078557463572, 7.585077643624144	USB			Sarah Tschudin
719131-21	22	22	t2062	7	6	1	5	8	8	6	23.11.21	2021	NGS00123 (run437)	25316	88134119	University Hospital of Basel		Switzerland	Basel	Basel	47.56078557463572, 7.585077643624144	USB			Sarah Tschudin
719192-20	6	5	t304	12	4	1	4	12	1	3	28.11.20	2020	NGS00123 (run315) Tiefe Abdeckung: 20x	22651	87503805	University Hospital of Basel		Switzerland	Basel	Basel	47.56078557463572, 7.585077643624144	USB			Sarah Tschudin
719511-19	6	5	t304	12	4	1	4	12	1	3	18.11.19	2019	NGS00123 (run 241)	18936	86940482	University Hospital of Basel		Switzerland	Basel	Basel	47.56078557463572, 7.585077643624144	USB			Sarah Tschudin
719742-17	8	8	t1476	3	3	1	1	4	4	3	14.11.17	2017	NGS00120 (run 225)	16582	17-701	University Hospital of Basel		Switzerland	Basel	Basel	47.56078557463572, 7.585077643624144	USB			Sarah Tschudin
719898-18	45	45	t1510	10	14	8	6	10	3	2	13.11.18	2018	NGS00120 (run200)	16614		University Hospital of Basel		Switzerland	Basel	Basel	47.56078557463572, 7.585077643624144	USB			Sarah Tschudin
722667-18	8	8	t024	3	3	1	1	4	4	3	28.12.18	2018	NGS00120 (run 228)	17648	19-018	University Hospital of Basel		Switzerland	Basel	Basel	47.56078557463572, 7.585077643624144	USB			Sarah Tschudin
800030-19	6	5	t4407	12	4	1	4	12	1	3	02.01.19	2019	NGS00120 (run 228)	4632	19-022	University Hospital of Basel		Switzerland	Basel	Basel	47.56078557463572, 7.585077643624144	USB			Sarah Tschudin
800092-22	1245	Unknown	t6220	6	193	45	2	7	58	52	04.01.22	2022	NGS00112 (run454)	25750	?	University Hospital of Basel		Switzerland	Basel	Basel	47.555577133826965, 7.569769754017722	MER			Merian Iselin
800114-18	59	Unknown	t437	19	23	15	2	19	20	15	05.01.18	2018	NGS00120 (run198)	16615		University Hospital of Basel		Switzerland	Basel	Basel	47.56078557463572, 7.585077643624144	USB			Sarah Tschudin
800117-17	338	Unknown	t437	19	23	15	48	19	20	15	06.01.17	2017	NGS00120 (run 222)	3776	17-30	University Hospital of Basel		Switzerland	Basel	Basel	47.56078557463572, 7.585077643624144	USB			Sarah Tschudin
800120-20	225	5	t003	1	4	1	4	12	25	10	06.01.20	2020	NGS00123 (run246)	19332		University Hospital of Basel		Switzerland	Basel	Basel	47.56078557463572, 7.585077643624144	USB			Sarah Tschudin
800146-17	672	Unknown	t14090	4	3	1	1	11	72	11	06.01.17	2017	NGS00120 (run 222)	17437	17-31	University Hospital of Basel		Switzerland	Basel	Basel	47.56078557463572, 7.585077643624144	USB			Sarah Tschudin
800191-20	5	5	t010	1	4	1	4	12	1	10	08.01.20	2020	NGS00123 (run247)	19378	87235608	University Hospital of Basel		Switzerland	Basel	Basel	47.56078557463572, 7.585077643624144	USB			Sarah Tschudin
800196-20	4080	30	t665	2	607	2	2	6	3	162	08.01.20	2020	NGS00123 (run247)	15295	87174810	University Hospital of Basel		Switzerland	Basel	Basel	47.56078557463572, 7.585077643624144	USB			Sarah Tschudin
800216-18	22	22	t223	7	6	1	5	8	8	6	10.01.18	2018	NGS00120 (run198)	16616		University Hospital of Basel		Switzerland	Basel	Basel	47.56078557463572, 7.585077643624144	USB			Sarah Tschudin
800246-22	6	5	t4407	12	4	1	4	12	1	3	09.01.22	2022	NGS00123 (run459)	18936	88213813	University Hospital of Basel		Switzerland	Basel	Basel	47.56078557463572, 7.585077643624144	USB			Sarah Tschudin
800299-21	1	1	t127	1	1	1	1	1	1	1	13.01.21	2021	NGS00123 (run326)	21940	87670546	University Hospital of Basel		Switzerland	Basel	Basel	47.56078557463572, 7.585077643624144	USB			Sarah Tschudin
800326-19	5	5	t002	1	4	1	4	12	1	10	10.01.19	2019	NGS00120 (run 228)	16633	19-034	University Hospital of Basel		Switzerland	Basel	Basel	47.56078557463572, 7.585077643624144	USB			Sarah Tschudin
800347-22	22	22	t474	7	6	1	5	8	8	6	12.01.22	2022	NGS00123 (run459)	19800	88222283	University Hospital of Basel		Switzerland	Basel	Basel	47.56078557463572, 7.585077643624144	USB			Sarah Tschudin
800363-17	8	8	t008	3	3	1	1	4	4	3	18.01.17	2017	NGS00120 (run 222)	6063	17-51	University Hospital of Basel		Switzerland	Basel	Basel	47.56078557463572, 7.585077643624144	USB			Sarah Tschudin
800435-21	22	22	t7188	7	6	1	5	8	8	6	20.01.21	2021	NGS00123 (run328)	16747	87683977	University Hospital of Basel		Switzerland	Basel	Basel	47.56078557463572, 7.585077643624144	USB			Sarah Tschudin
800441-19	22	22	t910	7	6	1	5	8	8	6	16.01.19	2019	NGS00120 (run 228)	4965	19-035	University Hospital of Basel		Switzerland	Basel	Basel	47.56078557463572, 7.585077643624144	USB			Sarah Tschudin
800446-21	105	5	t002	1	4	1	4	12	1	28	20.01.21	2021	NGS00123 (run328)	22865	87698757	University Hospital of Basel		Switzerland	Basel	Basel	47.56078557463572, 7.585077643624144	USB			Sarah Tschudin
800453-19	225	5	t003	1	4	1	4	12	25	10	16.01.19	2019	NGS00123 (run217)	3505	STASA Typ 133 B4	University Hospital of Basel		Switzerland	Basel	Basel	47.56078557463572, 7.585077643624144	USB			Sarah Tschudin
800486-20	6	5	t304	12	4	1	4	12	1	3	20.01.20	2020	NGS00123 (run249)	17650	87095045	University Hospital of Basel		Switzerland	Basel	Basel	47.56078557463572, 7.585077643624144	USB			Sarah Tschudin
800574-22	6	5	t304	12	4	1	4	12	1	3	21.01.22	2022	NGS00123 (run461)	25026	?	University Hospital of Basel		Switzerland	Basel	Basel	47.56544075572519, 7.565195781701301	Felix Platter			Felix Platter
800585-21	8	8	t622	3	3	1	1	4	4	3	27.01.21	2021	NGS00123 (run330)	3530	87711946	University Hospital of Basel		Switzerland	Basel	Basel	47.56078557463572, 7.585077643624144	USB			Sarah Tschudin
800588-22	88	Unknown	t1816	22	1	14	23	12	4	31	22.01.22	2022	NGS00123 (run461)	16542	88245859	University Hospital of Basel		Switzerland	Basel	Basel	47.56078557463572, 7.585077643624144	USB			Sarah Tschudin
800631-21	5	5		1	4	1	4	12	1	10	29.01.21	2021	NGS00123 (run330)	16748	87709287	University Hospital of Basel		Switzerland	Basel	Basel	47.56078557463572, 7.585077643624144	USB			Sarah Tschudin
800645-17	80	Unknown	t044	1	3	1	14	11	51	10	30.01.17	2017	NGS00120 (run 221)	5524	?	University Hospital of Basel		Switzerland	Basel	Basel	47.56078557463572, 7.585077643624144	USB			Sarah Tschudin
800681-18	5	5	t002	1	4	1	4	12	1	10	30.01.18	2018	NGS00120 (run198)	16617		University Hospital of Basel		Switzerland	Basel	Basel	47.56078557463572, 7.585077643624144	USB			Sarah Tschudin
800690-17	22	22	t12287	7	6	1	5	8	8	6	02.02.17	2017	NGS00120 (run 221)	7264	?	University Hospital of Basel		Switzerland	Basel	Basel	47.56078557463572, 7.585077643624144	Ringversuch			Sarah Tschudin
800707-22-wh	?	Unknown	t520	3		1	1	4	4	3	01.02.22	2022	NGS00123 (run469	26254	88255660	University Hospital of Basel		Switzerland	Basel	Basel	47.56078557463572, 7.585077643624144	USB			Sarah Tschudin
800715-20	1	1	t127	1	1	1	1	1	1	1	30.01.20	2020	NGS00123 (run250)	17038	87224804	University Hospital of Basel		Switzerland	Basel	Basel	47.56078557463572, 7.585077643624144	USB			Sarah Tschudin
807279-17	5	5	t002	1	4	1	4	12	1	10	26.10.17	2017	(run95)	?		University Hospital of Basel		Switzerland	Basel	Basel	47.56078557463572, 7.585077643624144	USB			Sarah Tschudin
800775-21	22	22	t474	7	6	1	5	8	8	6	03.02.21	2021	NGS00123 (run333)	22170	87589097	University Hospital of Basel		Switzerland	Basel	Basel	47.56078557463572, 7.585077643624144	USB			Sarah Tschudin
800803-22	30	30	t021	2	2	2	2	6	3	2	04.02.22	2022	NGS00123 (run468)	26217	88270926	University Hospital of Basel		Switzerland	Basel	Basel	47.56078557463572, 7.585077643624144	USB			Sarah Tschudin
800845-20	59	Unknown	t316	19	23	15	2	19	20	15	04.02.20	2020	NGS00123 (run 251)	19624		University Hospital of Basel		Switzerland	Basel	Basel	47.56078557463572, 7.585077643624144	Ringversuch			Sarah Tschudin
800850-7-Mo2-18	5	5	t002	1	4	1	4	12	1	10	05.02.18	2018	NGS00029 (run 124)	16617	?	University Hospital of Basel		Switzerland	Basel	Basel	47.56078557463572, 7.585077643624144	USB			Sarah Tschudin
pvl_401130-15	80	Unknown	t044	1	3	1	14	11	51	10	2015	2015	(run48)	5512		University Hospital of Basel		Switzerland	Basel	Basel	47.56078557463572, 7.585077643624144	USB			Sarah Tschudin
800866-22	225	5	t003	1	4	1	4	12	25	10	07.02.22	2022	NGS00123 (run468)	17037	88273044	University Hospital of Basel		Switzerland	Basel	Basel	47.56078557463572, 7.585077643624144	USB			Sarah Tschudin
800901-21	1637	5	t509	1	4	1	127	12	1	10	10.02.21	2021	NGS00123 (run335)	23103	47602198	University Hospital of Basel		Switzerland	Basel	Basel	47.56078557463572, 7.585077643624144	USB			Sarah Tschudin
800934-17	6	5	t304	12	4	1	4	12	1	3	09.02.17	2017	NGS00120 (run 221)	17590	?	University Hospital of Basel		Switzerland	Basel	Basel	47.56078557463572, 7.585077643624144	USB			Sarah Tschudin
800935-20	2626	5	t9717	1	4	325	4	12	1	10	08.02.20	2020	NGS00123 (run 251)	19625		University Hospital of Basel		Switzerland	Basel	Basel	47.56078557463572, 7.585077643624144	USB			Sarah Tschudin
800946-21	?	Unknown	t2121	1		1	4	12	1	10	11.02.21	2021	NGS00123 (run335)	23104	47602826	University Hospital of Basel		Switzerland	Basel	Basel	47.56078557463572, 7.585077643624144	USB			Sarah Tschudin
801-20385329-17	6	5	t304	12	4	1	4	12	1	3	31.05.17	2017	NGS00120 (run 209)	6186	?	University Hospital of Basel		Switzerland	Basel	Basel		Bethesda
801000-17	22	22		7	6	1	5	8	8	6	13.02.17	2017	NGS00120 (run 221)	4608	?	University Hospital of Basel		Switzerland	Basel	Basel	47.56544075572519, 7.565195781701301	Felix Platter			Felix Platter
801008-19	368	8	t425	2	3	1	1	4	65	3	05.02.19	2019	NGS00120 (run 228)	16630	19-062	University Hospital of Basel		Switzerland	Basel	Basel	47.56078557463572, 7.585077643624144	USB			Sarah Tschudin
801059-20	130	Unknown	t843	6	57	45	2	7	58	52	12.02.20	2020	NGS00123 (run252)	6209		University Hospital of Basel		Switzerland	Basel	Basel	47.56078557463572, 7.585077643624144	USB			Sarah Tschudin
801066-22	368	8	t425	2	3	1	1	4	65	3	15.02.22	2022	NGS00123 (run473)	16630	88278317	University Hospital of Basel		Switzerland	Basel	Basel	47.56078557463572, 7.585077643624144	USB			Sarah Tschudin
pvl_402724-14	8	8	t008	3	3	1	1	4	4	3	2014	2014	(run48)	5517		University Hospital of Basel		Switzerland	Basel	Basel	47.56078557463572, 7.585077643624144	USB			Sarah Tschudin
801118-21	239	8	t030	2	3	1	1	4	4	3	17.02.21	2021	NGS00123 (run337)	23138	87743625	University Hospital of Basel		Switzerland	Basel	Basel	47.56078557463572, 7.585077643624144	USB			Sarah Tschudin
801157-21	22	22	t379	7	6	1	5	8	8	6	19.02.21	2021	NGS00123 (run339)	4965	87720693	University Hospital of Basel		Switzerland	Basel	Basel	47.56078557463572, 7.585077643624144	USB			Sarah Tschudin
801203-21	22	22	t474	7	6	1	5	8	8	6	23.02.21	2021	NGS00123 (run339)	19800	87517429	University Hospital of Basel		Switzerland	Basel	Basel	47.56078557463572, 7.585077643624144	USB			Sarah Tschudin
801215-19	72	8	t2473	1	4	1	8	4	4	3	13.02.19	2019	NGS00120 (run 228)	16548	19-074	University Hospital of Basel		Switzerland	Basel	Basel	47.56078557463572, 7.585077643624144	USB			Sarah Tschudin
801301-22	5	5	t769	1	4	1	4	12	1	10	24.02.22	2022	NGS00123 (run476)	24630	?	University Hospital of Basel		Switzerland	Basel	Basel	47.56078557463572, 7.585077643624144	USB			Sarah Tschudin
801353-21	1	1	t127	1	1	1	1	1	1	1	01.03.21	2021	NGS00123 (run341)	21940	47607984	University Hospital of Basel		Switzerland	Basel	Basel	47.56078557463572, 7.585077643624144	USB			Sarah Tschudin
801390-21	239	8	t037	2	3	1	1	4	4	3	02.03.21	2021	NGS00123 (run341)	17759	47608477	University Hospital of Basel		Switzerland	Basel	Basel	47.56078557463572, 7.585077643624144	USB			Sarah Tschudin
pvl_503342-15	30	30	t021	2	2	2	2	6	3	2	2015	2015	(run49)	2915		University Hospital of Basel		Switzerland	Basel	Basel	47.56078557463572, 7.585077643624144	USB			Sarah Tschudin
801530-22	105	5	t002	1	4	1	4	12	1	28	05.03.22	2022	NGS00123 (run482)	22865	88320285	University Hospital of Basel		Switzerland	Basel	Basel	47.56078557463572, 7.585077643624144	USB			Sarah Tschudin
801532-21	6	5	t304	12	4	1	4	12	1	3	10.03.21	2021	NGS00123 (run342XT)	23315	47609977	University Hospital of Basel		Switzerland	Basel	Basel	47.56078557463572, 7.585077643624144	USB			Sarah Tschudin
801543-18	?	Unknown	t849	7	6	1	5		8	6	07.03.18	2018	NGS00120 (run200)	4965		University Hospital of Basel		Switzerland	Basel	Basel	47.555577133826965, 7.569769754017722	MER			Merian Iselin
801607-18	22	22	t2933	7	6	1	5	8	8	6	10.03.18	2018	NGS00120 (run200)	16619		University Hospital of Basel		Switzerland	Basel	Basel	47.56078557463572, 7.585077643624144	USB			Sarah Tschudin
801632-19	8	8	t008	3	3	1	1	4	4	3	03.03.19	2019	NGS00123 (run201)	15359	FallNr 86918239	University Hospital of Basel		Switzerland	Basel	Basel	47.56078557463572, 7.585077643624144	USB			Sarah Tschudin
801670-18	8	8	t008	3	3	1	1	4	4	3	12.03.18	2018	NGS00120 (run200)	5509		University Hospital of Basel		Switzerland	Basel	Basel	47.56078557463572, 7.585077643624144	USB			Sarah Tschudin
801712-18	5	5	t002	1	4	1	4	12	1	10	14.03.18	2018	NGS00120 (run 200)	16620		University Hospital of Basel		Switzerland	Basel	Basel	47.56078557463572, 7.585077643624144	USB			Sarah Tschudin
801745-22	45	45	t330	10	14	8	6	10	3	2	18.03.22	2022	NGS00123 (run 486)	26904	8832299	University Hospital of Basel		Switzerland	Basel	Basel	47.56078557463572, 7.585077643624144	USB			Sarah Tschudin
801751-20	22	22	t1461	7	6	1	5	8	8	6	13.03.20	2020	NGS00123 (run257)	16746		University Hospital of Basel		Switzerland	Basel	Basel	47.56544075572519, 7.565195781701301	Felix Platter			Felix Platter
801761-19	5	5	t688	1	4	1	4	12	1	10	06.03.19	2019	NGS00123 (run201)	15431	FallNr 86921992	University Hospital of Basel		Switzerland	Basel	Basel	47.56078557463572, 7.585077643624144	USB			Sarah Tschudin
801783-22	6	5	t304	12	4	1	4	12	1	3	21.03.22	2022	NGS00123 (run488)	26947	?	University Hospital of Basel		Switzerland	Basel	Basel	47.555577133826965, 7.569769754017722	MER			Merian Iselin
801825-22	7	Unknown	t1943	5	4	1	4	4	6	3	23.03.22	2022	NGS00123 (run491)	27030	88147247	University Hospital of Basel		Switzerland	Basel	Basel	47.56078557463572, 7.585077643624144	USB			Sarah Tschudin
pvl_800314-15	80	Unknown	t044	1	3	1	14	11	51	10	2015	2015	(run48)	5535		University Hospital of Basel		Switzerland	Basel	Basel	47.56078557463572, 7.585077643624144	USB			Sarah Tschudin
801839-22	5	5	t062	1	4	1	4	12	1	10	23.03.22	2022	NGS00123 (run488)	16860	88237107	University Hospital of Basel		Switzerland	Basel	Basel	47.56078557463572, 7.585077643624144	USB			Sarah Tschudin
pvl_801777-15	45	45	t026	10	14	8	6	10	3	2	2015	2015	(run48)	5566		University Hospital of Basel		Switzerland	Basel	Basel	47.56078557463572, 7.585077643624144	USB			Sarah Tschudin
801909-19	80	Unknown	t044	1	3	1	14	11	51	10	11.03.19	2019	NGS00123 (run202)	15518	FallNr 86879122	University Hospital of Basel		Switzerland	Basel	Basel	47.56078557463572, 7.585077643624144	USB			Sarah Tschudin
pvl_803303-15	45	45	t2771	10	14	8	6	10	3	2	2015	2015	(run49)	5572		University Hospital of Basel		Switzerland	Basel	Basel	47.56078557463572, 7.585077643624144	USB			Sarah Tschudin
801956-18	6	5	t304	12	4	1	4	12	1	3	27.03.18	2018	NGS00120 (run 200)	16621		University Hospital of Basel		Switzerland	Basel	Basel	47.56078557463572, 7.585077643624144	USB			Sarah Tschudin
801972-18	130	Unknown	t843	6	57	45	2	7	58	52	28.03.18	2018	NGS00120 (run 200)	6209		University Hospital of Basel		Switzerland	Basel	Basel	47.56078557463572, 7.585077643624144	USB			Sarah Tschudin
GCA_001350935.1_8489_7_18	250	8	t008	3	3	1	1	4	4	16	1961	1961		21349		Public Repositories	ERS157380	United Kingdom			51.50741505, -0.127675809		SAMEA1569568		Public repository
802001-17	5	5	t002	1	4	1	4	12	1	10	24.03.17	2017	NGS00120 (run224)	4591	17-204	University Hospital of Basel		Switzerland	Basel	Basel	47.56078557463572, 7.585077643624144	USB			Sarah Tschudin
GCA_001350995.1_8489_7_11	250	8	t008	3	3	1	1	4	4	16	1961	1961		21349		Public Repositories	ERS157373	United Kingdom			51.50741505, -0.127675809		SAMEA1569577		Public repository
802057-20	22	22	t379	7	6	1	5	8	8	6	03.04.20	2020	NGS00123 (run 260)	16632		University Hospital of Basel		Switzerland	Basel	Basel	47.56544075572519, 7.565195781701301	Felix Platter			Felix Platter
802109-17	22	22		7	6	1	5	8	8	6	30.03.17	2017	NGS00120 (run224)	4582	17-183	University Hospital of Basel		Switzerland	Basel	Basel	47.56078557463572, 7.585077643624144	USB			Sarah Tschudin
GCA_001351115.1_8489_7_12	250	8	t008	3	3	1	1	4	4	16	1961	1961		21349		Public Repositories	ERS157374	United Kingdom			51.50741505, -0.127675809		SAMEA1569593		Public repository
802145-20	72	8	t2473	1	4	1	8	4	4	3	08.04.20	2020	NGS00123 (run 261)	19976		University Hospital of Basel		Switzerland	Basel	Basel	47.56078557463572, 7.585077643624144	USB			Sarah Tschudin
802209-17	6	5		12	4	1	4	12	1	3	03.04.17	2017	NGS00120 (run 225)	4632	17-196	University Hospital of Basel		Switzerland	Basel	Basel	47.56078557463572, 7.585077643624144	USB			Sarah Tschudin
802215-21	30	30	t1675	2	2	2	2	6	3	2	18.04.21	2021	NGS00123 (run355)	22757	87825347	University Hospital of Basel		Switzerland	Basel	Basel	47.56078557463572, 7.585077643624144	USB			Sarah Tschudin
802255-17	22	22	t005	7	6	1	5	8	8	6	05.04.17	2017	NGS00120 (run 225)	4841	17-195	University Hospital of Basel		Switzerland	Basel	Basel	47.56078557463572, 7.585077643624144	USB			Sarah Tschudin
802394-17	22	22		7	6	1	5	8	8	6	10.04.17	2017	NGS00120 (run 225)	4608	17-215	University Hospital of Basel		Switzerland	Basel	Basel	47.56544075572519, 7.565195781701301	Felix Platter			Felix Platter
18141226	5	5	t002	1	4	1	4	12	1	10	06.10.14	2014	(run14)	3499		University Hospital of Basel		Switzerland	Graubunden	Chur	46.86447853000665, 9.539486012255399	Graubunden			Martin Risch
802440-21	225	5	t003	1	4	1	4	12	25	10	30.04.21	2021	NGS00123 (run363)	22168	87843316	University Hospital of Basel		Switzerland	Basel	Basel	47.56078557463572, 7.585077643624144	USB			Sarah Tschudin
802467-17	72	8	t10275	1	4	1	8	4	4	3	13.04.17	2017	NGS00120 (run 225)	17562	17-233	University Hospital of Basel		Switzerland	Basel	Basel	47.56078557463572, 7.585077643624144	USB			Sarah Tschudin
802572-20	22	22	t005	7	6	1	5	8	8	6	06.05.20	2020	NGS00123 (run268)	19800	87295028	University Hospital of Basel		Switzerland	Basel	Basel	47.56078557463572, 7.585077643624144	USB			Sarah Tschudin
802718-21	2626	5	t062	1	4	325	4	12	1	10	14.05.21	2021	NGS00123 (run364)	23713	87863738	University Hospital of Basel		Switzerland	Basel	Basel	47.56078557463572, 7.585077643624144	USB			Sarah Tschudin
802720-17	5	5	t002	1	4	1	4	12	1	10	26.04.17	2017	NGS00120 (run 225)	17563	17-290	University Hospital of Basel		Switzerland	Basel	Basel	47.56078557463572, 7.585077643624144	USB			Sarah Tschudin
802757-18	5	5	t010	1	4	1	4	12	1	10	03.05.18	2018	NGS00120 (run 200)	16623		University Hospital of Basel		Switzerland	Basel	Basel	47.56078557463572, 7.585077643624144	USB			Sarah Tschudin
802840-20	?	Unknown	t002	1	4	1	4	12	1		22.05.20	2020	NGS00123 (run272)	20871	87392763	University Hospital of Basel		Switzerland	Basel	Basel	47.56078557463572, 7.585077643624144	USB			Sarah Tschudin
802849-21	8	8	t1476	3	3	1	1	4	4	3	19.05.21	2021	NGS00123 (run367)	23946	87869617	University Hospital of Basel		Switzerland	Basel	Basel	47.56078557463572, 7.585077643624144	USB			Sarah Tschudin
802856-20	45	45	t390	10	14	8	6	10	3	2	23.05.20	2020	NGS00123 (run272)	16635	87392902	University Hospital of Basel		Switzerland	Basel	Basel	47.56078557463572, 7.585077643624144	USB			Sarah Tschudin
802857-17	1	1	t127	1	1	1	1	1	1	1	02.05.17	2017	NGS00120 (run 225)	4603	17-291	University Hospital of Basel		Switzerland	Basel	Basel	47.56078557463572, 7.585077643624144	USB			Sarah Tschudin
802884-21	225	5	t003	1	4	1	4	12	25	10	21.05.21	2021	NGS00123 (run367)	17037		University Hospital of Basel		Switzerland	Basel	Basel	47.56544075572519, 7.565195781701301	Felix Platter			Felix Platter
802903-20	94	8	t008	3	3	1	1	4	4	45	26.05.20	2020	NGS00123 (run272)	17418	87045064	University Hospital of Basel		Switzerland	Basel	Basel	47.56078557463572, 7.585077643624144	USB			Sarah Tschudin
802927-17	8	8	t008	3	3	1	1	4	4	3	04.05.17	2017	NGS00120 (run 225)	4560	17-295	University Hospital of Basel		Switzerland	Basel	Basel	47.56078557463572, 7.585077643624144	USB			Sarah Tschudin
802928-18	22	22	t379	7	6	1	5	8	8	6	09.05.18	2018	NGS00120 (run200)	4965	129/G5	University Hospital of Basel		Switzerland	Basel	Basel	47.56078557463572, 7.585077643624144	USB			Sarah Tschudin
802973-20	1	1	t127	1	1	1	1	1	1	1	29.05.20	2020	NGS00123 (run272)	3520	87398273	University Hospital of Basel		Switzerland	Basel	Basel	47.56078557463572, 7.585077643624144	USB			Sarah Tschudin
803032-18	5	5	t5923	1	4	1	4	12	1	10	17.05.18	2018	NGS00120 (run199)	16624		University Hospital of Basel		Switzerland	Basel	Basel	47.56078557463572, 7.585077643624144	USB			Sarah Tschudin
803063-19	22	22	t4203	7	6	1	5	8	8	6	29.04.19	2019	NGS00123 (run 209)	16747	FallNr 86960869	University Hospital of Basel		Switzerland	Basel	Basel	47.56078557463572, 7.585077643624144	USB			Sarah Tschudin
18047508-14	45	45	t026	10	14	8	6	10	3	2	07.01.14	2014	(run47)	5500		University Hospital of Basel		Switzerland	Graubunden	Chur	46.86447853000665, 9.539486012255399	Graubunden			Martin Risch
803136-19	5	5	t10467	1	4	1	4	12	1	10	02.05.19	2019	NGS00123 (run 209)	16748	FallNr 1001150064	University Hospital of Basel		Switzerland	Basel	Basel	47.56544075572519, 7.565195781701301	Felix Platter			Felix Platter
803139-21	?	Unknown	t2121	1		1	4	12	1	10	01.06.21	2021	NGS00123 (run372)	23104	47633842	University Hospital of Basel		Switzerland	Basel	Basel	47.56078557463572, 7.585077643624144	USB			Sarah Tschudin
803158-19	6	5	t701	12	4	1	4	12	1	3	03.05.19	2019	NGS00123 (run 209)	16749	FallNr 86979746	University Hospital of Basel		Switzerland	Basel	Basel	47.56078557463572, 7.585077643624144	USB			Sarah Tschudin
803170-21	1	1	t127	1	1	1	1	1	1	1	02.06.21	2021	NGS00123 (run370)	3520	47634028	University Hospital of Basel		Switzerland	Basel	Basel	47.56078557463572, 7.585077643624144	USB			Sarah Tschudin
803240Mo2-18	8	8		3	3	1	1	4	4	3	24.05.18	2018	NGS00120 (run199)	16625		University Hospital of Basel		Switzerland	Basel	Basel	47.56078557463572, 7.585077643624144	USB			Sarah Tschudin
803339-19	130	Unknown	t843	6	57	45	2	7	58	52	2019	2019	NGS00123 (run 211)	6209	FallNr 86994709	University Hospital of Basel		Switzerland	Basel	Basel	47.56078557463572, 7.585077643624144	USB			Sarah Tschudin
803342-20	5	5		1	4	1	4	12	1	10	11.06.20	2020	NGS00123 (run275)	19009	87374373	University Hospital of Basel		Switzerland	Basel	Basel	47.56078557463572, 7.585077643624144	USB			Sarah Tschudin
803364-17	6	5	t304	12	4	1	4	12	1	3	2017	2017	(run62)	4632		University Hospital of Basel		Switzerland	Basel	Basel	47.56078557463572, 7.585077643624144	USB			Sarah Tschudin
GCA_001351155.1_8489_7_14	250	8	t008	3	3	1	1	4	4	16	1961	1961		21349		Public Repositories	ERS157376	United Kingdom			51.50741505, -0.127675809		SAMEA1569597		Public repository
GCA_001351175.1_8489_7_7	250	8	t008	3	3	1	1	4	4	16	1961	1961		21349		Public Repositories	ERS157369	United Kingdom			51.50741505, -0.127675809		SAMEA1569598		Public repository
803426-20	225	5	t003	1	4	1	4	12	25	10	16.06.20	2020	NGS00123 (run277)	19332	87414150	University Hospital of Basel		Switzerland	Basel	Basel	47.56078557463572, 7.585077643624144	USB			Sarah Tschudin
803443-21	1232	Unknown		3	35	167	2	20	26	39	17.06.21	2021	NGS00123 (run376)	17756	87548407	University Hospital of Basel		Switzerland	Basel	Basel	47.56078557463572, 7.585077643624144	USB			Sarah Tschudin
803455-20	45	45	t362	10	14	8	6	10	3	2	17.06.20	2020	NGS00123 (run277)	18556	87167571	University Hospital of Basel		Switzerland	Basel	Basel	47.56078557463572, 7.585077643624144	USB			Sarah Tschudin
803470-17	5	5	t002	1	4	1	4	12	1	10	2017	2017	(run62)	6183		University Hospital of Basel		Switzerland	Basel	Basel	47.56078557463572, 7.585077643624144	USB			Sarah Tschudin
803496-18	125	5	t12961	1	4	1	4	12	1	54	01.06.18	2018	NGS00120 (run199)	16602		University Hospital of Basel		Switzerland	Basel	Basel	47.56078557463572, 7.585077643624144	USB			Sarah Tschudin
803527-19	6	5	t304	12	4	1	4	12	1	3	20.05.19	2019	NGS00123 (run213)	16636	FallNr 87003794	University Hospital of Basel		Switzerland	Basel	Basel	47.56078557463572, 7.585077643624144	USB			Sarah Tschudin
803546-19	22	22	t1036	7	6	1	5	8	8	6	21.05.19	2019	NGS00123 (run213)	16632	FallNr 87004007	University Hospital of Basel		Switzerland	Basel	Basel	47.56078557463572, 7.585077643624144	USB			Sarah Tschudin
803570-21	8	8	t024	3	3	1	1	4	4	3	2021	2021	NGS00123 (run378)	23360	87788537	University Hospital of Basel		Switzerland	Basel	Basel	47.56078557463572, 7.585077643624144	USB			Sarah Tschudin
803594-20	22	22	t223	7	6	1	5	8	8	6	24.06.20	2020	NGS00123 (run278)	21144	87303573	University Hospital of Basel		Switzerland	Basel	Basel	47.56078557463572, 7.585077643624144	USB			Sarah Tschudin
803616-19	225	5	t003	1	4	1	4	12	25	10	24.05.19	2019	NGS00123 (run 215)	17037	FallNr 87008401	University Hospital of Basel		Switzerland	Basel	Basel	47.56078557463572, 7.585077643624144	USB			Sarah Tschudin
803717-20	1472	30	t665	2	2	2	2	6	3	162	01.07.20	2020	NGS00123 (run280)	19664	87427054	University Hospital of Basel		Switzerland	Basel	Basel	47.56078557463572, 7.585077643624144	USB			Sarah Tschudin
803740-21	6	5	t304	12	4	1	4	12	1	3	30.06.21	2021	NGS00123 (run381)	4632	87798834	University Hospital of Basel		Switzerland	Basel	Basel	47.56078557463572, 7.585077643624144	USB			Sarah Tschudin
803803-19	1	1	t127	1	1	1	1	1	1	1	31.05.19	2019	NGS00123 (run 215)	17038	FallNr 87013756	University Hospital of Basel		Switzerland	Basel	Basel	47.56078557463572, 7.585077643624144	USB			Sarah Tschudin
803810-19	1232	Unknown	t4395	3	35	167	2	20	26	39	31.05.19	2019	NGS00123 (run 215)	17039	FallNr 87015675	University Hospital of Basel		Switzerland	Basel	Basel	47.56078557463572, 7.585077643624144	USB			Sarah Tschudin
803834-20	398	Unknown	t011	3	35	19	2	20	26	39	06.07.20	2020	NGS00123 (run281)	16858		University Hospital of Basel		Switzerland	Basel	Basel	47.56078557463572, 7.585077643624144	USB			Sarah Tschudin
803868-21	22	22	t032	7	6	1	5	8	8	6	07.07.21	2021	NGS00123 (run383)	24230		University Hospital of Basel		Switzerland	Basel	Basel	47.56078557463572, 7.585077643624144	USB			Sarah Tschudin
804035-21	97	97	t267	3	1	1	1	1	5	3	14.07.21	2021	NGS00123 (run386)	24400	87948484	University Hospital of Basel		Switzerland	Basel	Basel	47.56078557463572, 7.585077643624144	USB			Sarah Tschudin
804065-20	6	5	t304	12	4	1	4	12	1	3	15.07.20	2020	NGS00123 (run282)	4632	87451882	University Hospital of Basel		Switzerland	Basel	Basel	47.56078557463572, 7.585077643624144	USB			Sarah Tschudin
804086-18	5	5	t002	1	4	1	4	12	1	10	20.06.18	2018	NGS00120 (run199)	16626		University Hospital of Basel		Switzerland	Basel	Basel	47.56078557463572, 7.585077643624144	USB			Sarah Tschudin
GCA_001351255.1_8489_7_5	250	8	t008	3	3	1	1	4	4	16	1961	1961		21349		Public Repositories	ERS157367	United Kingdom			51.50741505, -0.127675809		SAMEA1569608		Public repository
804172-20	22	22	t849	7	6	1	5	8	8	6	14.07.20	2020	NGS00123 (run283)	4965	87435803	University Hospital of Basel		Switzerland	Basel	Basel	47.56078557463572, 7.585077643624144	USB			Sarah Tschudin
804212-20	59	Unknown	t441	19	23	15	2	19	20	15	22.07.20	2020	NGS00123 (run283)	16615	87444481	University Hospital of Basel		Switzerland	Basel	Basel	47.56078557463572, 7.585077643624144	USB			Sarah Tschudin
804217-20	1	1	t127	1	1	1	1	1	1	1	22.07.20	2020	NGS00123 (run283)	21405	87461858	University Hospital of Basel		Switzerland	Basel	Basel	47.56078557463572, 7.585077643624144	USB			Sarah Tschudin
804245-21	121	121	t314	6	5	6	2	7	14	5	21.07.21	2021	NGS00123 (run386)	24401	87957146	University Hospital of Basel		Switzerland	Basel	Basel	47.56078557463572, 7.585077643624144	USB			Sarah Tschudin
804267-18	6	5	t304	12	4	1	4	12	1	3	29.06.18	2018	NGS00120 (run199)	4632		University Hospital of Basel		Switzerland	Basel	Basel	47.56078557463572, 7.585077643624144	USB			Sarah Tschudin
GCA_001351335.1_8489_7_6	250	8	t008	3	3	1	1	4	4	16	1961	1961		21349		Public Repositories	ERS157368	United Kingdom			51.50741505, -0.127675809		SAMEA1569625		Public repository
804350-19	6	5	t304	12	4	1	4	12	1	3	20.06.19	2019	NGS00123 (run218)	17202		University Hospital of Basel		Switzerland	Basel	Basel	47.56078557463572, 7.585077643624144	USB			Sarah Tschudin
804368-21	5	5	t1228	1	4	1	4	12	1	10	27.07.21	2021	NGS00123 (run391)	16860	87959421	University Hospital of Basel		Switzerland	Basel	Basel	47.56078557463572, 7.585077643624144	USB			Sarah Tschudin
804435-20	?	Unknown	t9606	7		1	5	8	8	6	02.08.20	2020	NGS00123 (run284)	21532	87424222	University Hospital of Basel		Switzerland	Basel	Basel	47.56078557463572, 7.585077643624144	USB			Sarah Tschudin
804449-21	1	1	t127	1	1	1	1	1	1	1	30.07.21	2021	NGS00123 (run391)	24484	87970372	University Hospital of Basel		Switzerland	Basel	Basel	47.56078557463572, 7.585077643624144	USB			Sarah Tschudin
804519-01	8	8	t1476	3	3	1	1	4	4	3	03.08.21	2021	NGS00123 (run393)	17360	87896263	University Hospital of Basel		Switzerland	Basel	Basel	47.56078557463572, 7.585077643624144	USB			Sarah Tschudin
804530-18	22	22		7	6	1	5	8	8	6	10.07.18	2018	NGS00120 (run199)	4608		University Hospital of Basel		Switzerland	Basel	Basel	47.56078557463572, 7.585077643624144	USB			Sarah Tschudin
804537-20	22	22	t379	7	6	1	5	8	8	6	05.08.20	2020	NGS00112 (run285)	21540		University Hospital of Basel		Switzerland	Basel	Basel	47.56078557463572, 7.585077643624144	Ringversuch			Sarah Tschudin
GCA_001351375.1_8489_7_17	250	8	t008	3	3	1	1	4	4	16	1961	1961		21349		Public Repositories	ERS157379	United Kingdom			51.50741505, -0.127675809		SAMEA1569630		Public repository
804749-18	241	8	t037	2	3	1	1	4	4	30	18.07.18	2018	NGS00120 (run199)	3825		University Hospital of Basel		Switzerland	Basel	Basel	47.56078557463572, 7.585077643624144	USB			Sarah Tschudin
804759-19	8	8	t1476	3	3	1	1	4	4	3	08.07.19	2019	NGS00123 (run221)	17360	FallNr 87052997	University Hospital of Basel		Switzerland	Basel	Basel	47.56078557463572, 7.585077643624144	USB			Sarah Tschudin
804797-21	125	5	t067	1	4	1	4	12	1	54	12.08.21	2021	NGS00123 (run397)	24555	87985445	University Hospital of Basel		Switzerland	Basel	Basel	47.56078557463572, 7.585077643624144	USB			Sarah Tschudin
804878-17	22	22	t910	7	6	1	5	8	8	6	25.07.17	2017	NGS00120 (run 221)	4965	?	University Hospital of Basel		Switzerland	Basel	Basel	47.56078557463572, 7.585077643624144	USB			Sarah Tschudin
805014-21	1	1	t127	1	1	1	1	1	1	1	19.08.21	2021	NGS00123 (run399)	24574	87992114	University Hospital of Basel		Switzerland	Basel	Basel	47.56078557463572, 7.585077643624144	USB			Sarah Tschudin
805023-1-20-wh	239	8	t037	2	3	1	1	4	4	3	24.08.20	2020	NGS00123 (run288)	17759	87499525	University Hospital of Basel		Switzerland	Basel	Basel	47.56078557463572, 7.585077643624144	USB			Sarah Tschudin
805044-19	6	5	t4407	12	4	1	4	12	1	3	17.07.19	2019	NGS00123 (run222)	4632	FallNr 87051285	University Hospital of Basel		Switzerland	Basel	Basel	47.56078557463572, 7.585077643624144	USB			Sarah Tschudin
805048-1-20-wh	5	5	t002	1	4	1	4	12	1	10	26.08.20	2020	NGS00123 (run288)	4602	87486950	University Hospital of Basel		Switzerland	Basel	Basel	47.56078557463572, 7.585077643624144	USB			Sarah Tschudin
805063-19	30	30	t685	2	2	2	2	6	3	2	17.07.19	2019	NGS00123 (run222)	17421	FallNr 86928913	University Hospital of Basel		Switzerland	Basel	Basel	47.56078557463572, 7.585077643624144	USB			Sarah Tschudin
805137-18	22	22	t2951	7	6	1	5	8	8	6	02.08.18	2018	NGS00120 (run199)	49		University Hospital of Basel		Switzerland	Basel	Basel	47.56078557463572, 7.585077643624144	USB			Sarah Tschudin
805155-20	8	8	t024	3	3	1	1	4	4	3	31.08.20	2020	NGS00123 (run291)	21763	87507820	University Hospital of Basel		Switzerland	Basel	Basel	47.56078557463572, 7.585077643624144	USB			Sarah Tschudin
805178-17	1	1	t127	1	1	1	1	1	1	1	07.08.17	2017	NGS00120 (run 225)	5626	17-515	University Hospital of Basel		Switzerland	Basel	Basel	47.56078557463572, 7.585077643624144	USB			Sarah Tschudin
805282-17	22	22	t032	7	6	1	5	8	8	6	08.08.17	2017	NGS00120 (run 221)	16632	?	University Hospital of Basel		Switzerland	Basel	Basel	47.555577133826965, 7.569769754017722	MER			Merian Iselin
805467-17	22	22	t910	7	6	1	5	8	8	6	16.08.17	2017	NGS00120 (run 225)	4901	17-544	University Hospital of Basel		Switzerland	Basel	Basel	47.56078557463572, 7.585077643624144	USB			Sarah Tschudin
805469-21	225	5	t003	1	4	1	4	12	25	10	03.09.21	2021	NGS00123 (run404)	17037	1001523942	University Hospital of Basel		Switzerland	Basel	Basel	47.56544075572519, 7.565195781701301	Felix Platter			Felix Platter
805536-17	6	5	t4407	12	4	1	4	12	1	3	19.08.17	2017	NGS00120 (run 221)	17202	?	University Hospital of Basel		Switzerland	Basel	Basel	47.56078557463572, 7.585077643624144	USB			Sarah Tschudin
805545-21	7119	45	t132	10	14	8	6	14	3	615	06.09.21	2021	NGS00123 (run406)	24672	87999581	University Hospital of Basel		Switzerland	Basel	Basel	47.56078557463572, 7.585077643624144	USB			Sarah Tschudin
805625-20	22	22	t7188	7	6	1	5	8	8	6	23.09.20	2020	NGS00112 (run296)	16747		University Hospital of Basel		Switzerland	Basel	Basel	47.56078557463572, 7.585077643624144	USB			Sarah Tschudin
805643-1-21	22	22	t1139	7	6	1	5	8	8	6	08.09.21	2021	NGS00123 (run406)	19800	88018905	University Hospital of Basel		Switzerland	Basel	Basel	47.56078557463572, 7.585077643624144	USB			Sarah Tschudin
805643-2-21	?	Unknown	t3304	7	6		5	8	8	6	08.09.21	2021	NGS00123 (run406)	19800	88018905	University Hospital of Basel		Switzerland	Basel	Basel	47.56078557463572, 7.585077643624144	USB			Sarah Tschudin
805654-20	30	30	t019	2	2	2	2	6	3	2	25.09.20	2020	NGS00123 (run296)	16497	87542763	University Hospital of Basel		Switzerland	Basel	Basel	47.56078557463572, 7.585077643624144	USB			Sarah Tschudin
805683-18	22	22	t379	7	6	1	5	8	8	6	22.08.18	2018	NGS00120 (run199)	16632		University Hospital of Basel		Switzerland	Basel	Basel	47.56078557463572, 7.585077643624144	USB			Sarah Tschudin
805686-18	97	97	t359	3	1	1	1	1	5	3	22.08.18	2018	NGS00120 (run199)	4599		University Hospital of Basel		Switzerland	Basel	Basel	47.56078557463572, 7.585077643624144	USB			Sarah Tschudin
805728-20	834	1	t4845	3	124	1	1	1	1	40	30.09.20	2020	NGS00123 (run297)	17090	87451996	University Hospital of Basel		Switzerland	Basel	Basel	47.56078557463572, 7.585077643624144	USB			Sarah Tschudin
805800-18	5	5	t002	1	4	1	4	12	1	10	27.08.18	2018	NGS00120 (run199)	16633		University Hospital of Basel		Switzerland	Basel	Basel	47.56078557463572, 7.585077643624144	USB			Sarah Tschudin
805817-19	225	5	t003	1	4	1	4	12	25	10	09.08.19	2019	NGS00123 (run 226)	5542	FallNr 86742860	University Hospital of Basel		Switzerland	Basel	Basel	47.56078557463572, 7.585077643624144	USB			Sarah Tschudin
805846-19	8	8	t024	3	3	1	1	4	4	3	12.08.19	2019	NGS00123 (run 226)	17648	FallNr 87054898	University Hospital of Basel		Switzerland	Basel	Basel	47.56078557463572, 7.585077643624144	USB			Sarah Tschudin
17331862-17	5	5	t002	1	4	1	4	12	1	10	06.09.17	2017	(run85)	6417		University Hospital of Basel		Switzerland	Thurgau	Frauenfeld	47.5492139591547, 8.910481151799802	Thurgau			Kathrin Herzog
805858-21	6	5	t701	12	4	1	4	12	1	3	17.09.21	2021	NGS00123 (run410)	16749	87957586	University Hospital of Basel		Switzerland	Basel	Basel	47.56078557463572, 7.585077643624144	USB			Sarah Tschudin
805878-19	?	Unknown	t002	562	4	1	4	12	1	10	13.08.19	2019	NGS00123 (run 226)	17649	FallNr 87092729	University Hospital of Basel		Switzerland	Basel	Basel	47.56078557463572, 7.585077643624144	USB			Sarah Tschudin
805901-18	5	5	t002	1	4	1	4	12	1	10	30.08.18	2018	NGS00120 (run199)	16634		University Hospital of Basel		Switzerland	Basel	Basel	47.555577133826965, 7.569769754017722	MER			Merian Iselin
805937-21	6	5	t304	12	4	1	4	12	1	3	20.09.21	2021	NGS00123 (run411)	24761	88040780	University Hospital of Basel		Switzerland	Basel	Basel	47.56078557463572, 7.585077643624144	USB			Sarah Tschudin
805982-17	22	22	t032	7	6	1	5	8	8	6	11.09.17	2017	NGS00120 (run 225)	4901	17-612	University Hospital of Basel		Switzerland	Basel	Basel	47.56078557463572, 7.585077643624144	USB			Sarah Tschudin
805986-20	225	5	t003	1	4	1	4	12	25	10	07.10.20	2020	NGS00123 (run298)	3497	87520552	University Hospital of Basel		Switzerland	Basel	Basel	47.56078557463572, 7.585077643624144	USB			Sarah Tschudin
806018-19	6	5	t304	12	4	1	4	12	1	3	15.08.19	2019	NGS00123 (run 226)	17650	FallNr 87095045	University Hospital of Basel		Switzerland	Basel	Basel	47.56078557463572, 7.585077643624144	USB			Sarah Tschudin
806052-21	4994	1	t127	1	1	1	1	1	557	1	23.09.21	2021	NGS00123 (run413)	24782		University Hospital of Basel		Switzerland	Basel	Basel	47.56078557463572, 7.585077643624144	USB			Sarah Tschudin
806179-19	1	1	t127	1	1	1	1	1	1	1	20.08.19	2019	NGS00123 (run 227)	17705	FallNr 87099593	University Hospital of Basel		Switzerland	Basel	Basel	47.56078557463572, 7.585077643624144	USB			Sarah Tschudin
806190-21	1	1	t127	1	1	1	1	1	1	1	27.09.21	2021	NGS00123 (run415)	23945	88051574	University Hospital of Basel		Switzerland	Basel	Basel	47.56078557463572, 7.585077643624144	USB			Sarah Tschudin
806210-21	22	22	t3243	7	6	1	5	8	8	6	27.09.21	2021	NGS00123 (run415)	24888	88051940	University Hospital of Basel		Switzerland	Basel	Basel	47.56078557463572, 7.585077643624144	USB			Sarah Tschudin
806226-20	22	22	t223	7	6	1	5	8	8	6	16.10.20	2020	NGS00123 (run301)	15430	87581470	University Hospital of Basel		Switzerland	Basel	Basel	47.56078557463572, 7.585077643624144	USB			Sarah Tschudin
806235-17	398	Unknown	t011	3	35	19	2	20	26	39	19.09.17	2017	NGS00120 (run 225)	17564	17-638	University Hospital of Basel		Switzerland	Basel	Basel	47.555577133826965, 7.569769754017722	Merian Iselin
806297-21	1	1	t127	1	1	1	1	1	1	1	29.09.21	2021	NGS00123 (run415)	21963	88046126	University Hospital of Basel		Switzerland	Basel	Basel	47.56078557463572, 7.585077643624144	USB			Sarah Tschudin
806343-19	4080	30	t665	2	607	2	2	6	3	162	26.08.19	2019	NGS00123 (run 228)	15295	FallNr 87104738	University Hospital of Basel		Switzerland	Basel	Basel	47.56078557463572, 7.585077643624144	USB			Sarah Tschudin
806417-20	1232	Unknown	t034	3	35	167	2	20	26	39	23.10.20	2020	NGS00123 (run305)	17756	87407353	University Hospital of Basel		Switzerland	Basel	Basel	47.56078557463572, 7.585077643624144	USB			Sarah Tschudin
806465-19	1232	Unknown	t011	3	35	167	2	20	26	39	28.08.19	2019	NGS00123 (run 228)	17756	FallNr 87109149	University Hospital of Basel		Switzerland	Basel	Basel	47.56078557463572, 7.585077643624144	USB			Sarah Tschudin
806504-20	5	5		1	4	1	4	12	1	10	28.10.20	2020	NGS00123 (run305)	19974	87579734	University Hospital of Basel		Switzerland	Basel	Basel	47.56078557463572, 7.585077643624144	USB			Sarah Tschudin
806521-20	225	5	t003	1	4	1	4	12	25	10	28.10.20	2020	NGS00123 (run305)	19332	87573057	University Hospital of Basel		Switzerland	Basel	Basel	47.56078557463572, 7.585077643624144	USB			Sarah Tschudin
806534-20	8	8	t1476	3	3	1	1	4	4	3	29.10.20	2020	NGS00123 (run305)	16582	1001370544	University Hospital of Basel		Switzerland	Basel	Basel	47.56544075572519, 7.565195781701301	Felix Platter			Felix Platter
806619-17	22	22		7	6	1	5	8	8	6	03.10.17	2017	NGS00120 (run 225)	4901	17-645	University Hospital of Basel		Switzerland	Basel	Basel	47.56544075572519, 7.565195781701301	Felix Platter			Felix Platter
806620-1-20	5	5	t002	1	4	1	4	12	1	10	03.11.20	2020	NGS00123 (run307)	22167	87594298	University Hospital of Basel		Switzerland	Basel	Basel	47.56078557463572, 7.585077643624144	USB			Sarah Tschudin
806620-3-20	5	5	t002	1	4	1	4	12	1	10	03.11.20	2020	NGS00123 (run307)	22167	87594298	University Hospital of Basel		Switzerland	Basel	Basel	47.56078557463572, 7.585077643624144	USB			Sarah Tschudin
806630-20-wh2	1	1	t127	1	1	1	1	1	1	1	04.11.20	2020	NGS00123 (run311)	3520	87434882	University Hospital of Basel		Switzerland	Basel	Basel	47.56078557463572, 7.585077643624144	USB			Sarah Tschudin
806637-20	225	5	t003	1	4	1	4	12	25	10	04.11.20	2020	NGS00123 (run307)	22168	87593899	University Hospital of Basel		Switzerland	Basel	Basel	47.56078557463572, 7.585077643624144	USB			Sarah Tschudin
806643-20	22	22	t005	7	6	1	5	8	8	6	04.11.20	2020	NGS00123 (run307)	22170	87589097	University Hospital of Basel		Switzerland	Basel	Basel	47.56078557463572, 7.585077643624144	USB			Sarah Tschudin
806650-21	5	5	t002	1	4	1	4	12	1	10	06.10.21	2021	NGS00123 (run419)	24019	88048977	University Hospital of Basel		Switzerland	Basel	Basel	47.56078557463572, 7.585077643624144	USB			Sarah Tschudin
806753-19	22	22	t910	7	6	1	5	8	8	6	04.09.19	2019	NGS00123 (run 229)	16632		University Hospital of Basel		Switzerland	Basel	Basel	47.56544075572519, 7.565195781701301	Felix Platter			Felix Platter
806818-20-wh	225	5	t003	1	4	1	4	12	25	10	10.11.20	2020	NGS00123 (run310)	22168	87598818	University Hospital of Basel		Switzerland	Basel	Basel	47.56078557463572, 7.585077643624144	USB			Sarah Tschudin
806861-18	45	45	t390	10	14	8	6	10	3	2	05.10.18	2018	NGS00120 (run199)	16635		University Hospital of Basel		Switzerland	Basel	Basel	47.56078557463572, 7.585077643624144	USB			Sarah Tschudin
806872-18	5	5	t002	1	4	1	4	12	1	10	06.10.18	2018	NGS00120 (run199)	16620		University Hospital of Basel		Switzerland	Basel	Basel	47.56078557463572, 7.585077643624144	USB			Sarah Tschudin
806879-20	22	22	t005	7	6	1	5	8	8	6	18.11.20	2020	NGS00123 (run310)	19800	87596267	University Hospital of Basel		Switzerland	Basel	Basel	47.56078557463572, 7.585077643624144	USB			Sarah Tschudin
806932-19	1	1	t127	1	1	1	1	1	1	1	11.09.19	2019	NGS00123 (run 230)	17975	FallNr 87120263	University Hospital of Basel		Switzerland	Basel	Basel	47.56078557463572, 7.585077643624144	USB			Sarah Tschudin
806933-19	1	1	t127	1	1	1	1	1	1	1	11.09.19	2019	NGS00123 (run 230)	17038	FallNr 87098506	University Hospital of Basel		Switzerland	Basel	Basel	47.56078557463572, 7.585077643624144	USB			Sarah Tschudin
806963-19	22	22	t032	7	6	1	5	8	8	6	11.09.19	2019	NGS00123 (run 230)	17976		University Hospital of Basel		Switzerland	Basel	Basel	47.555577133826965, 7.569769754017722	MER			Merian Iselin
GCA_001351395.1_8489_7_8	250	8	t008	3	3	1	1	4	4	16	1961	1961		21349		Public Repositories	ERS157370	United Kingdom			51.50741505, -0.127675809		SAMEA1569631		Public repository
806980-20	22	22	t005	7	6	1	5	8	8	6	18.11.20	2020	NGS00123 (run310)	19800	87596267	University Hospital of Basel		Switzerland	Basel	Basel	47.56078557463572, 7.585077643624144	USB			Sarah Tschudin
807046-18	6	5	t304	12	4	1	4	12	1	3	13.10.18	2018	NGS00120 (run199)	16636		University Hospital of Basel		Switzerland	Basel	Basel	47.56078557463572, 7.585077643624144	USB			Sarah Tschudin
807046-21	6	5	t304	12	4	1	4	12	1	3	14.10.21	2021	NGS00123 (run420)	25026	1001543572	University Hospital of Basel		Switzerland	Basel	Basel	47.56544075572519, 7.565195781701301	Felix Platter			Felix Platter
807089-20	94	8	t008	3	3	1	1	4	4	45	23.11.20	2020	NGS00123 (run311)	17418	87618940	University Hospital of Basel		Switzerland	Basel	Basel	47.56078557463572, 7.585077643624144	USB			Sarah Tschudin
807098-20	6	5	t4793	12	4	1	4	12	1	3	23.11.20	2020	NGS00123 (run313)	16749	87619627	University Hospital of Basel		Switzerland	Basel	Basel	47.56078557463572, 7.585077643624144	USB			Sarah Tschudin
807112-18	6	5	t304	12	4	1	4	12	1	3	16.10.18	2018	NGS00120 (run199)	16611		University Hospital of Basel		Switzerland	Basel	Basel	47.56078557463572, 7.585077643624144	USB			Sarah Tschudin
GCA_001351415.1_8489_7_3	250	8	t008	3	3	1	1	4	4	16	1961	1961		21349		Public Repositories	ERS157365	United Kingdom			51.50741505, -0.127675809		SAMEA1569632		Public repository
807287-21	88	Unknown	t692	22	1	14	23	12	4	31	20.10.21	2021	NGS00123 (run424)	21962	87867669	University Hospital of Basel		Switzerland	Basel	Basel	47.56078557463572, 7.585077643624144	USB			Sarah Tschudin
807414-21	8	8	t008	3	3	1	1	4	4	3	25.10.21	2021	NGS00123 (run426)	25070	87532861	University Hospital of Basel		Switzerland	Basel	Basel	47.56078557463572, 7.585077643624144	USB			Sarah Tschudin
807469-18	149	5	t002	1	4	1	4	12	41	10	31.10.18	2018	NGS00120 (run198)	16638		University Hospital of Basel		Switzerland	Basel	Basel	47.56078557463572, 7.585077643624144	USB			Sarah Tschudin
807492-20	5	5	t062	1	4	1	4	12	1	10	10.12.20	2020	NGS00123 (run317)	19009	87632435	University Hospital of Basel		Switzerland	Basel	Basel	47.56078557463572, 7.585077643624144	USB			Sarah Tschudin
807500-18	8	8	t1476	3	3	1	1	4	4	3	01.11.18	2018	NGS00120 (run198)	16639		University Hospital of Basel		Switzerland	Basel	Basel	47.56544075572519, 7.565195781701301	Felix Platter			Felix Platter
807593-20	22	22	t910	7	6	1	5	8	8	6	17.12.20	2020	NGS00123 (run319)	17976	87656085	University Hospital of Basel		Switzerland	Basel	Basel	47.56078557463572, 7.585077643624144	USB			Sarah Tschudin
807658-18	8	8	t008	3	3	1	1	4	4	3	08.11.18	2018	NGS00120 (run198)	16589		University Hospital of Basel		Switzerland	Basel	Basel	47.56078557463572, 7.585077643624144	USB			Sarah Tschudin
807740-18	?	Unknown	t010	1	4	1		12	1	10	13.11.18	2018	NGS00120 (run198)	16640		University Hospital of Basel		Switzerland	Basel	Basel	47.56078557463572, 7.585077643624144	USB			Sarah Tschudin
807793-21	5	5	t10467	1	4	1	4	12	1	10	02.11.21	2021	NGS00123 (run430)	16748	88102367	University Hospital of Basel		Switzerland	Basel	Basel	47.56078557463572, 7.585077643624144	USB			Sarah Tschudin
7843372-17	88	Unknown	t1339	22	1	14	23	12	4	31	30.05.17	2017	(run62)	6198		University Hospital of Basel		Switzerland	Basel	Liestal	47.48822657709308, 7.730607473511667	Liestal			Susanne Graf
807858-19	6	5	t304	12	4	1	4	12	1	3	09.10.19	2019	NGS00123 (run 234)	17035	87014679	University Hospital of Basel		Switzerland	Basel	Basel	47.56078557463572, 7.585077643624144	USB			Sarah Tschudin
807928-18	241	8	t037	2	3	1	1	4	4	30	21.11.18	2018	NGS00120 (run198)	3825		University Hospital of Basel		Switzerland	Basel	Basel	47.56078557463572, 7.585077643624144	USB			Sarah Tschudin
808058-21	225	5	t003	1	4	1	4	12	25	10	09.11.21	2021	NGS00123 (run430)	25178	88099298	University Hospital of Basel		Switzerland	Basel	Basel	47.56078557463572, 7.585077643624144	USB			Sarah Tschudin
7856353-17	5	5	t002	1	4	1	4	12	1	10	30.05.17	2017	(run62)	3508		University Hospital of Basel		Switzerland	Basel	Liestal	47.48822657709308, 7.730607473511667	Liestal			Susanne Graf
808175-19	630	8	t4549	12	3	1	1	4	4	3	21.10.19	2019	NGS00123 (run 236)	18649	87160074	University Hospital of Basel		Switzerland	Basel	Basel	47.56078557463572, 7.585077643624144	USB			Sarah Tschudin
808185-19	30	30	t019	2	2	2	2	6	3	2	21.10.19	2019	NGS00123 (run 236)	16497	87163347	University Hospital of Basel		Switzerland	Basel	Basel	47.56078557463572, 7.585077643624144	USB			Sarah Tschudin
808201-21	8	8	t5098	3	3	1	1	4	4	3	14.11.21	2021	NGS00123 (run431)	25263	88123128	University Hospital of Basel		Switzerland	Basel	Basel	47.56078557463572, 7.585077643624144	USB			Sarah Tschudin
8101293-17	1	1	t1784	1	1	1	1	1	1	1	12.09.17	2017	NGS00120 (run 206)	17604	?	University Hospital of Basel		Switzerland	Basel	Liestal	47.48822657709308, 7.730607473511667	Liestal			Susanne Graf
808219-19	8	8	t1476	3	3	1	1	4	4	3	22.10.19	2019	NGS00123 (run 236)	16582	87166118	University Hospital of Basel		Switzerland	Basel	Basel	47.56078557463572, 7.585077643624144	USB			Sarah Tschudin
808228-19	22	22		7	6	1	5	8	8	6	23.10.19	2019	NGS00123 (run 236)	4965	87166732	University Hospital of Basel		Switzerland	Basel	Basel	47.56078557463572, 7.585077643624144	USB			Sarah Tschudin
808236-19	30	30	t685	2	2	2	2	6	3	2	23.10.19	2019	NGS00123 (run 236)	17421	86928913	University Hospital of Basel		Switzerland	Basel	Basel	47.56078557463572, 7.585077643624144	USB			Sarah Tschudin
808263-17	59	Unknown	t441	19	23	15	2	19	20	15	30.11.17	2017	NGS00120 (run 226)	17652	17-724	University Hospital of Basel		Switzerland	Basel	Basel	47.555577133826965, 7.569769754017722	MER			Merian Iselin
808281-19	6	5	t304	12	4	1	4	12	1	3	24.10.19	2019	NGS00112 (run 236)	18650		University Hospital of Basel		Switzerland	Basel	Basel	47.56078557463572, 7.585077643624144	Ringversuch			Sarah Tschudin
808313-21	1	1	t127	1	1	1	1	1	1	1	18.11.21	2021	NGS00123 (run433)	21405	87797994	University Hospital of Basel		Switzerland	Basel	Basel	47.56078557463572, 7.585077643624144	USB			Sarah Tschudin
808339-21	22	22	t910	7	6	1	5	8	8	6	19.11.21	2021	NGS00123 (run437)	25317	88104405	University Hospital of Basel		Switzerland	Basel	Basel	47.56078557463572, 7.585077643624144	USB			Sarah Tschudin
808407-17	8	8	t024	3	3	1	1	4	4	3	06.12.17	2017	NGS00120 (run 226)	16622	17-734	University Hospital of Basel		Switzerland	Basel	Basel	47.56078557463572, 7.585077643624144	USB			Sarah Tschudin
808408-19	6	5	t304	12	4	1	4	12	1	3	30.10.19	2019	NGS00123 (run 237)	6186	87174419	University Hospital of Basel		Switzerland	Basel	Basel	47.56078557463572, 7.585077643624144	USB			Sarah Tschudin
808467-17	1	1	t127	1	1	1	1	1	1	1	08.12.17	2017	NGS00120 (run 226)	3520	17-735	University Hospital of Basel		Switzerland	Basel	Basel	47.56078557463572, 7.585077643624144	USB			Sarah Tschudin
808467-19	22	22	t223	7	6	1	5	8	8	6	01.11.19	2019	NGS00123 (run 237)	15430	87168832	University Hospital of Basel		Switzerland	Basel	Basel	47.56078557463572, 7.585077643624144	USB			Sarah Tschudin
808468-21	1232	Unknown	t034	3	35	167	2	20	26	39	24.11.21	2021	NGS00123 (run437)	17756	88129707	University Hospital of Basel		Switzerland	Basel	Basel	47.56078557463572, 7.585077643624144	USB			Sarah Tschudin
808470-18	8	8	t1476	3	3	1	1	4	4	3	17.12.18	2018	NGS00120 (run 228)	16582	19-013	University Hospital of Basel		Switzerland	Basel	Basel	47.56078557463572, 7.585077643624144	USB			Sarah Tschudin
808500-21	22	22	t379	7	6	1	5	8	8	6	24.11.21	2021	NGS00123 (run437)	25318	88143327	University Hospital of Basel		Switzerland	Basel	Basel	47.56078557463572, 7.585077643624144	USB			Sarah Tschudin
808531-21	5	5	t002	1	4	1	4	12	1	10	25.11.21	2021	NGS00123 (run437)	25319	88144941	University Hospital of Basel		Switzerland	Basel	Basel	47.56078557463572, 7.585077643624144	USB			Sarah Tschudin
808697-19	45	45	t390	10	14	8	6	10	3	2	07.11.19	2019	NGS00123 (run 238)	16635	87182488	University Hospital of Basel		Switzerland	Basel	Basel	47.56078557463572, 7.585077643624144	USB			Sarah Tschudin
808703-17	5	5	t002	1	4	1	4	12	1	10	15.12.17	2017	NGS00120 (run 226)	3535	17-749	University Hospital of Basel		Switzerland	Basel	Basel	47.56078557463572, 7.585077643624144	USB			Sarah Tschudin
808729-19	398	Unknown	t011	3	35	19	2	20	26	39	09.11.19	2019	NGS00123 (run 238)	18781	87189193	University Hospital of Basel		Switzerland	Basel	Basel	47.56078557463572, 7.585077643624144	USB			Sarah Tschudin
808825-19	1153	97	t903	1	13	1	1	124	5	3	13.11.19	2019	NGS00123 (run 239)	18826		University Hospital of Basel		Switzerland	Basel	Basel	47.56078557463572, 7.585077643624144	USB			Sarah Tschudin
808935-19	22	22		7	6	1	5	8	8	6	19.11.19	2019	NGS00123 (run 241)	18937	87198210	University Hospital of Basel		Switzerland	Basel	Basel	47.56078557463572, 7.585077643624144	USB			Sarah Tschudin
808980-19	22	22	t005	7	6	1	5	8	8	6	20.11.19	2019	NGS00123 (run 241)	5248	87191953	University Hospital of Basel		Switzerland	Basel	Basel	47.56078557463572, 7.585077643624144	USB			Sarah Tschudin
809076-16	5	5	t311	1	4	1	4	12	1	10	19.12.16	2016	NGS00120 (run 222)	17436	17-20	University Hospital of Basel		Switzerland	Basel	Basel	47.56078557463572, 7.585077643624144	USB			Sarah Tschudin
809349-1-19	8	8	t008	3	3	1	1	4	4	3	02.12.19	2019	NGS00123 (run245)	19032	87203476	University Hospital of Basel		Switzerland	Basel	Basel	47.56078557463572, 7.585077643624144	USB			Sarah Tschudin
809349-2-19	8	8	t008	3	3	1	1	4	4	3	02.12.19	2019	NGS00123 (run245)	19032	87203476	University Hospital of Basel		Switzerland	Basel	Basel	47.56078557463572, 7.585077643624144	USB			Sarah Tschudin
809540-19	4080	30	t665	2	607	2	2	6	3	162	09.12.19	2019	NGS00123 (run 245)	15295	87218611	University Hospital of Basel		Switzerland	Basel	Basel	47.56078557463572, 7.585077643624144	USB			Sarah Tschudin
809952-19	368	8	t425	2	3	1	1	4	65	3	23.12.19	2019	NGS00123 (run246)	19333		University Hospital of Basel		Switzerland	Basel	Basel	47.56078557463572, 7.585077643624144	USB			Sarah Tschudin
ATCC-43300	39	30	t007	2	2	2	2	2	2	2	not provided	not provided	NGS00193 (run254)	399		University Hospital of Basel		Switzerland	Basel	Basel	47.56078557463572, 7.585077643624144	USB			Sarah Tschudin
Hand-316-19-1	5	5	t311	1	4	1	4	12	1	10	2019	2019	NGS00123 (run 237)	13497		University Hospital of Basel	Hand 316-19	Switzerland	Basel	Basel	47.56078557463572, 7.585077643624144	USB			Sarah Tschudin
Hand-316-19-2	5	5	t311	1	4	1	4	12	1	10	2019	2019	NGS00123 (run 237)	13497		University Hospital of Basel	Hand 316-19	Switzerland	Basel	Basel	47.56078557463572, 7.585077643624144	USB			Sarah Tschudin
pvl_202580-16	30	30	t685	2	2	2	2	6	3	2	2016	2016	(run48)	5506		University Hospital of Basel		Switzerland	Basel	Basel	47.56078557463572, 7.585077643624144	USB			Sarah Tschudin
GCA_001351515.1_8489_7_9	250	8	t008	3	3	1	1	4	4	16	1961	1961		21349		Public Repositories	ERS157371	United Kingdom			51.50741505, -0.127675809		SAMEA1569641		Public repository
029595-15	8	8	t121	3	3	1	1	4	4	3	07.06.15	2015	(run57)	6188		University Hospital of Basel		Switzerland	Lucerne	Lucerne	47.05886413594096, 8.297666438109571	Luzern			Paul Friederich
pvl_404221-14	130	Unknown	t843	6	57	45	2	7	58	52	2014	2014	(run 48)	5518		University Hospital of Basel		Switzerland	Basel	Basel	47.56078557463572, 7.585077643624144	USB			Sarah Tschudin
pvl_501058-15	1456	30	t019	2	2	2	2	168	3	2	2015	2015	(run48)	5520		University Hospital of Basel		Switzerland	Basel	Basel	47.56078557463572, 7.585077643624144	USB			Sarah Tschudin
036757-15	8	8	t008	3	3	1	1	4	4	3	13.07.15	2015	(run57)	6200		University Hospital of Basel		Switzerland	Lucerne	Lucerne	47.05886413594096, 8.297666438109571	Luzern			Paul Friederich
037581-15	8	8	t008	3	3	1	1	4	4	3	17.07.15	2015	(run57)	6184		University Hospital of Basel		Switzerland	Lucerne	Lucerne	47.05886413594096, 8.297666438109571	Luzern			Paul Friederich
039573-14	22	22	t223	7	6	1	5	8	8	6	01.07.14	2014	(run53)	6204		University Hospital of Basel		Switzerland	Lucerne	Lucerne	47.05886413594096, 8.297666438109571	Luzern			Paul Friederich
pvl_802389-15	45	45	t630	10	14	8	6	10	3	2	2015	2015	(run48)	3517		University Hospital of Basel		Switzerland	Basel	Basel	47.56078557463572, 7.585077643624144	USB			Sarah Tschudin
pvl_802643-15	239	8	t037	2	3	1	1	4	4	3	2015	2015	(run48)	5568		University Hospital of Basel		Switzerland	Basel	Basel	47.56078557463572, 7.585077643624144	USB			Sarah Tschudin
pvl_802989-14	8	8	t008	3	3	1	1	4	4	3	2014	2014	(run48)	5569		University Hospital of Basel		Switzerland	Basel	Basel	47.56078557463572, 7.585077643624144	USB			Sarah Tschudin
pvl_803263-15	30	30	t433	2	2	2	2	6	3	2	2015	2015	(run49)	5570		University Hospital of Basel		Switzerland	Basel	Basel	47.56078557463572, 7.585077643624144	USB			Sarah Tschudin
050262-14	30	30	t021	2	2	2	2	6	3	2	26.08.14	2014	(run55)	5620		University Hospital of Basel		Switzerland	Lucerne	Lucerne	47.05886413594096, 8.297666438109571	Luzern			Paul Friederich
pvl_803412-15	30	30	t433	2	2	2	2	6	3	2	2015	2015	(run49)	5570		University Hospital of Basel		Switzerland	Basel	Basel	47.56078557463572, 7.585077643624144	USB			Sarah Tschudin
pvl_803631-14	30	30	t019	2	2	2	2	6	3	2	2014	2014	(run48)	5573		University Hospital of Basel		Switzerland	Basel	Basel	47.56078557463572, 7.585077643624144	USB			Sarah Tschudin
pvl_804374-15	239	8	t037	2	3	1	1	4	4	3	2015	2015	(run49)	5576		University Hospital of Basel		Switzerland	Basel	Basel	47.56078557463572, 7.585077643624144	USB			Sarah Tschudin
10094812-17	?	Unknown	t008	3	3	90		4	4	3	19.07.17	2017	NGS00120 (run 225)	17542	17-445	University Hospital of Basel		Switzerland	Lucerne	Lucerne	47.05886413594096, 8.297666438109571	Luzern			Paul Friederich
pvl_805096-15	80	Unknown	t044	1	3	1	14	11	51	10	2015	2015	(run49)	5512		University Hospital of Basel		Switzerland	Basel	Basel	47.56078557463572, 7.585077643624144	USB			Sarah Tschudin
0304447-17	22	22	t790	7	6	1	5	8	8	6	2017	2017	NGS00120 (run224)	14217	17-137	University Hospital of Basel		Switzerland	Bern	Bern	46.93182582091266, 7.419697626439833	Dr. Risch Liebefeld			Thomas Bodmer
1703282155-17	8	8	t1476	3	3	1	1	4	4	3	01.04.17	2017	NGS00120 (run 225)	10850	17-186	University Hospital of Basel		Switzerland	Bern	Bern	46.93182582091266, 7.419697626439833	Dr. Risch Liebefeld			Thomas Bodmer
1703282240-17	22	22	t2062	7	6	1	5	8	8	6	01.04.17	2017	NGS00120 (run 225)	17548	17-187	University Hospital of Basel		Switzerland	Bern	Bern	46.93182582091266, 7.419697626439833	Dr. Risch Liebefeld			Thomas Bodmer
351294-22	5	5	t777	1	4	1	4	12	1	10	27.01.22	2022	NGS00172 (run464)	23258	2210717652	University Hospital of Basel		Switzerland	Bern	Bern	46.93182582091266, 7.419697626439833	Risch			Thomas Bodmer
352704-21	5	5	t777	1	4	1	4	12	1	10	06.03.21	2021	NGS00172 (run341)	23258	2121806256	University Hospital of Basel		Switzerland	Bern	Bern	46.93182582091266, 7.419697626439833	Risch			Thomas Bodmer
352705-21	239	8	t030	2	3	1	1	4	4	3	06.03.21	2021	NGS00172 (run341)	23259	47609573	University Hospital of Basel		Switzerland	Bern	Bern	46.93182582091266, 7.419697626439833	Risch			Thomas Bodmer
357369-21	5	5	t777	1	4	1	4	12	1	10	24.06.21	2021	NGS00172 (run380)	23258	1001496263; 2162904850	University Hospital of Basel		Switzerland	Bern	Bern	46.93182582091266, 7.419697626439833	Risch			Thomas Bodmer
357374-21	5	5	t002	1	4	1	4	12	1	10	09.06.21	2021	NGS00172 (run380)	24103	1001496355; 2162904841	University Hospital of Basel		Switzerland	Bern	Bern	46.93182582091266, 7.419697626439833	Risch			Thomas Bodmer
357738-21	5	5	t777	1	4	1	4	12	1	10	09.07.21	2021	NGS00172 (run383)	23258	2170705744	University Hospital of Basel		Switzerland	Bern	Bern	46.93182582091266, 7.419697626439833	Risch			Thomas Bodmer
360563-21	5	5	t777	1	4	1	4	12	1	10	10.09.21	2021	NGS00172 (run407)	23258		University Hospital of Basel		Switzerland	Bern	Bern	46.93182582091266, 7.419697626439833	Risch			Thomas Bodmer
361069-18	8	8	t008	3	3	1	1	4	4	3	20.08.18	2018	NGS00120 (run202)	16576		University Hospital of Basel		Switzerland	Bern	Bern	46.93182582091266, 7.419697626439833	Risch			Thomas Bodmer
361072-18	22	22	t022	7	6	1	5	8	8	6	20.08.18	2018	NGS00120 (run202)	14217		University Hospital of Basel		Switzerland	Bern	Bern	46.93182582091266, 7.419697626439833	Risch			Thomas Bodmer
362027-21	22	22	t032	7	6	1	5	8	8	6	12.10.21	2021	NGS00172 (run420)	25020	1001541705	University Hospital of Basel		Switzerland	Bern	Bern	46.93182582091266, 7.419697626439833	Risch			Thomas Bodmer
363274-21	22	22	t379	7	6	1	5	8	8	6	09.11.21	2021	NGS00172 (run430)	25020	21A2807730	University Hospital of Basel		Switzerland	Bern	Bern	46.93182582091266, 7.419697626439833	Risch			Thomas Bodmer
365592-19	2626	5	t688	1	4	325	4	12	1	10	16.10.19	2019	NGS00172 (run 235)	1010	10111775	University Hospital of Basel		Switzerland	Bern	Bern	46.93182582091266, 7.419697626439833	Risch			Thomas Bodmer
365594-19	2626	5	t002	1	4	325	4	12	1	10	16.10.19	2019	NGS00172 (run 235)	1010	10111781	University Hospital of Basel		Switzerland	Bern	Bern	46.93182582091266, 7.419697626439833	Risch			Thomas Bodmer
365893-19	2626	5	t002	1	4	325	4	12	1	10	22.10.19	2019	NGS00172 (run 235)	1010	1910173287	University Hospital of Basel		Switzerland	Bern	Bern	46.93182582091266, 7.419697626439833	Risch			Thomas Bodmer
10105877-17	30	30	t685	2	2	2	2	6	3	2	2017	2017	NGS00004 (run 70)	6069		University Hospital of Basel		Switzerland	Lucerne	Lucerne	47.05886413594096, 8.297666438109571	Luzern			Paul Friederich
10624655-17	6	5	t304	12	4	1	4	12	1	3	2017	2017	NGS00004 (run 62)	6197		University Hospital of Basel		Switzerland	Lucerne	Lucerne	47.05886413594096, 8.297666438109571	Luzern			Paul Friederich
10627697-17	?	Unknown	t304	12	4	1	4		1	3	22.06.17	2017	NGS00004 (run 64)	5882		University Hospital of Basel		Switzerland	Lucerne	Lucerne	47.05886413594096, 8.297666438109571	Luzern			Paul Friederich
10632196-17	1472	30	t665	2	2	2	2	6	3	162	10.08.17	2017	NGS00004 (run 74)	6207		University Hospital of Basel		Switzerland	Lucerne	Lucerne	47.05886413594096, 8.297666438109571	Luzern			Paul Friederich
10634192-17-wh	6	5	t304	12	4	1	4	12	1	3	2017	2017	NGS00004 (run 83)	6206	10634192-17-wh	University Hospital of Basel		Switzerland	Lucerne	Lucerne	47.05886413594096, 8.297666438109571	Luzern			Paul Friederich
18602244-18	30	30	t019	2	2	2	2	6	3	2	2018	2018	NGS00120 (run204)	16543		University Hospital of Basel		Switzerland	Graubunden	Chur	46.86447853000665, 9.539486012255399	Graubunden			Martin Risch
18606262-18	45	45	t026	10	14	8	6	10	3	2	15.01.18	2018	NGS00120 (run204)	16544		University Hospital of Basel		Switzerland	Graubunden	Chur	46.86447853000665, 9.539486012255399	Graubunden			Martin Risch
18614745-18	5	5	t010	1	4	1	4	12	1	10	2018	2018	NGS00120 (run204)	16545		University Hospital of Basel		Switzerland	Graubunden	Chur	46.86447853000665, 9.539486012255399	Graubunden			Martin Risch
CCOS-1542	247	8	t051	3	3	1	12	4	4	16	1967	1967	NGS00187 (run 259)	27296		Culture Collection Of Switzerland	E 345 / 137/78	Switzerland		Chur	46.86418309,9.538697011	CCOS			Gottfried Dasen	R	R	R	R	R	R	R	R	R	R	R	R	R	R	S	R	S	S	S	S	S	S	S	S
CCOS-1547	247	8	t051	3	3	1	12	4	4	16	1967	1967	NGS00187 (run 259)	27294		Culture Collection Of Switzerland	E 350 / E328 147/46	Switzerland		Chur	46.86418309,9.538697011	CCOS			Gottfried Dasen	R	R	R	R	R	R	R	R	R	R	R	R	R	R	S	R	S	S	S	S	S	S	S	S
CCOS-1613	247	8	t051	3	3	1	12	4	4	16	1967	1967	NGS00187 (run 258)	27296		Culture Collection Of Switzerland	E 427 / 259/79	Switzerland		Chur	46.86418309,9.538697011	CCOS			Gottfried Dasen	R	R	R	R	R	R	R	R	R	R	R	R	R	R	S	R	S	S	S	S	S	S	S	S
CCOS-1619	250	8	t008	3	3	1	1	4	4	16	1971	1971	NGS00187 (run 260)	?		Culture Collection Of Switzerland	E 453 / 291/82	Switzerland		Chur	46.86418309,9.538697011	CCOS			Gottfried Dasen	R	R	R	R	R	R	R	R	R	R	R	R	R	R	S	R	S	S	S	S	S	S	S	S
CCOS-1622	247	8	t051	3	3	1	12	4	4	16	1971	1971	NGS00187 (run 260)	?		Culture Collection Of Switzerland	E 457 / 292/82	Switzerland		Chur	46.86418309,9.538697011	CCOS			Gottfried Dasen	R	R	R	R	R	R	R	R	R	R	R	R	R	R	S	R	S	S	S	S	S	S	S	S
CCOS-1626	247	8	t051	3	3	1	12	4	4	16	1971	1971	NGS00187 (run 260)	?		Culture Collection Of Switzerland	E 461 / 294/14	Switzerland		Chur	46.86418309,9.538697011	CCOS			Gottfried Dasen	R	R	R	R	R	R	R	R	R	R	R	R	R	R	S	R	S	S	S	S	S	S	S	S
CCOS-1629	247	8		3	3	1	12	4	4	16	1971	1971	NGS00187 (run 260)	?		Culture Collection Of Switzerland	E 465 / 296/57	Switzerland		Chur	46.86418309,9.538697011	CCOS			Gottfried Dasen	R	R	R	R	R	R	R	R	R	R	R	R	R	R	S	R	S	S	S	S	S	S	S	S
CCOS-1631	247	8	t051	3	3	1	12	4	4	16	1971	1971	NGS00187 (run 260)	?		Culture Collection Of Switzerland	E 467 / 297/57	Switzerland		Chur	46.86418309,9.538697011	CCOS			Gottfried Dasen	R	R	R	R	R	R	R	R	R	R	R	R	R	R	S	R	S	S	S	S	S	S	S	S
CCOS-1632	247	8	t051	3	3	1	12	4	4	16	1971	1971	NGS00187 (run 269)	?		Culture Collection Of Switzerland	E 468 / 297/40	Switzerland		Chur	46.86418309,9.538697011	CCOS			Gottfried Dasen	R	R	R	R	R	R	R	R	R	R	R	R	R	R	S	R	S	S	S	S	S	S	S	S
CCOS-1636	247	8	t054	3	3	1	12	4	4	16	1971	1971	NGS00187 (run 260) Abdeckung tief: 30x	?		Culture Collection Of Switzerland	E 472 / 311/68	Switzerland		Chur	46.86418309,9.538697011	CCOS			Gottfried Dasen	R	R	R	R	R	R	R	R	R	R	R	R	R	R	S	R	S	S	S	S	S	S	S	S
CCOS-1648	247	8	t051	3	3	1	12	4	4	16	1971	1971	NGS00187 (run 260)	?		Culture Collection Of Switzerland	E 484 / 309/33	Switzerland		Chur	46.86418309,9.538697011	CCOS			Gottfried Dasen	R	R	R	R	R	R	R	R	R	R	R	R	R	R	S	R	S	S	S	S	S	S	S	S
CCOS-1653	247	8	t051	3	3	1	12	4	4	16	1971	1971	NGS00187 (run 260)	?		Culture Collection Of Switzerland	E 491 / 314/7	Switzerland		Chur	46.86418309,9.538697011	CCOS			Gottfried Dasen	R	R	R	R	R	R	R	R	R	R	R	R	R	R	S	R	S	S	S	S	S	S	S	S
CCOS-1658	9	1	t899	3	3	1	1	1	1	10	1971	1971	NGS00187 (run 269) Kontaminiert? Hohe Alternative Bases	?		Culture Collection Of Switzerland	E 496 / Mar.81	Switzerland		Chur	46.86418309,9.538697011	CCOS			Gottfried Dasen	R	R	R	R	R	R	R	R	R	R	R	R	R	R	S	R	S	S	S	S	S	S	S	S
CCOS-1665	247	8	t051	3	3	1	12	4	4	16	1971	1971	NGS00187 (run 261)	?		Culture Collection Of Switzerland	E 505 / 24320	Switzerland		Chur	46.86418309,9.538697011	CCOS			Gottfried Dasen	R	R	R	R	R	R	R	R	R	R	R	R	R	R	S	R	S	S	S	S	S	S	S	S
CCOS-1667	247	8	t051	3	3	1	12	4	4	16	1971	1971	NGS00187 (run 261)	?		Culture Collection Of Switzerland	E 507 / 24259	Switzerland		Chur	46.86418309,9.538697011	CCOS			Gottfried Dasen	R	R	R	R	R	R	R	R	R	R	R	R	R	R	S	R	S	S	S	S	S	S	S	S
CCOS-1671	247	8	t051	3	3	1	12	4	4	16	1971	1971	NGS00187 (run 261)	?		Culture Collection Of Switzerland	E 513 / Oct.50	Switzerland		Chur	46.86418309,9.538697011	CCOS			Gottfried Dasen	R	R	R	R	R	R	R	R	R	R	R	R	R	R	S	R	S	S	S	S	S	S	S	S
CCOS-1674	247	8	t051	3	3	1	12	4	4	16	1971	1971	NGS00187 (run 261)	?		Culture Collection Of Switzerland	E 516 / 25/22	Switzerland		Chur	46.86418309,9.538697011	CCOS			Gottfried Dasen	R	R	R	R	R	R	R	R	R	R	R	R	R	R	S	R	S	S	S	S	S	S	S	S
CCOS-1676	247	8	t051	3	3	1	12	4	4	16	1971	1971	NGS00187 (run 261)	?		Culture Collection Of Switzerland	E 518 / 13/25	Switzerland		Chur	46.86418309,9.538697011	CCOS			Gottfried Dasen	R	R	R	R	R	R	R	R	R	R	R	R	R	R	S	R	S	S	S	S	S	S	S	S
CCOS-1681	247	8	t051	3	3	1	12	4	4	16	1971	1971	NGS00187 (run 261)	?		Culture Collection Of Switzerland	E 523 / 17/38	Switzerland		Chur	46.86418309,9.538697011	CCOS			Gottfried Dasen	R	R	R	R	R	R	R	R	R	R	R	R	R	R	S	R	S	S	S	S	S	S	S	S
CCOS-1693	247	8	t051	3	3	1	12	4	4	16	1971	1971	NGS00187 (run 261)	?		Culture Collection Of Switzerland	E 536 / 23/70	Switzerland		Chur	46.86418309,9.538697011	CCOS			Gottfried Dasen	R	R	R	R	R	R	R	R	R	R	R	R	R	R	S	R	S	S	S	S	S	S	S	S
CCOS-1695	247	8	t190	3	3	1	12	4	4	16	1971	1971	NGS00187 (run 261)	?		Culture Collection Of Switzerland	E 539 / 25/85	Switzerland		Chur	46.86418309,9.538697011	CCOS			Gottfried Dasen	R	R	R	R	R	R	R	R	R	R	R	R	R	R	S	R	S	S	S	S	S	S	S	S
CCOS-1697	247	8	t051	3	3	1	12	4	4	16	1971	1971	NGS00187 (run 261)	?		Culture Collection Of Switzerland	E 542 / 30/26	Switzerland		Chur	46.86418309,9.538697011	CCOS			Gottfried Dasen	R	R	R	R	R	R	R	R	R	R	R	R	R	R	S	R	S	S	S	S	S	S	S	S
CCOS-1698	247	8	t051	3	3	1	12	4	4	16	1971	1971	NGS00187 (run 261)	?		Culture Collection Of Switzerland	E 543 / 30/92	Switzerland		Chur	46.86418309,9.538697011	CCOS			Gottfried Dasen	R	R	R	R	R	R	R	R	R	R	R	R	R	R	S	R	S	S	S	S	S	S	S	S
CCOS-1699	247	8	t051	3	3	1	12	4	4	16	1971	1971	NGS00187 (run 261)	?		Culture Collection Of Switzerland	E 544 / 31/88	Switzerland		Chur	46.86418309,9.538697011	CCOS			Gottfried Dasen	R	R	R	R	R	R	R	R	R	R	R	R	R	R	S	R	S	S	S	S	S	S	S	S
CCOS-1702	247	8	t051	3	3	1	12	4	4	16	1971	1971	NGS00187 (run 261)	?		Culture Collection Of Switzerland	E 547 /	Switzerland		Chur	46.86418309,9.538697011	CCOS			Gottfried Dasen	R	R	R	R	R	R	R	R	R	R	R	R	R	R	S	R	S	S	S	S	S	S	S	S
CCOS-1705	247	8	t051	3	3	1	12	4	4	16	1971	1971	NGS00187 (run 261)	?		Culture Collection Of Switzerland	E 553 / 36/9	Switzerland		Chur	46.86418309,9.538697011	CCOS			Gottfried Dasen	R	R	R	R	R	R	R	R	R	R	R	R	R	R	S	R	S	S	S	S	S	S	S	S
CCOS-1708	247	8	t051	3	3	1	12	4	4	16	1971	1971	NGS00187 (run 262)	?		Culture Collection Of Switzerland	E 556 / 40/25	Switzerland		Chur	46.86418309,9.538697011	CCOS			Gottfried Dasen	R	R	R	R	R	R	R	R	R	R	R	R	R	R	S	R	S	S	S	S	S	S	S	S
CCOS-1713	247	8	t054	3	3	1	12	4	4	16	1972	1972	NGS00187 (run 262)	?		Culture Collection Of Switzerland	E 567 / Dec.16	Switzerland		Chur	46.86418309,9.538697011	CCOS			Gottfried Dasen	R	R	R	R	R	R	R	R	R	R	R	R	R	R	S	R	S	S	S	S	S	S	S	S
CCOS-1715	247	8		3	3	1	12	4	4	16	1972	1972	NGS00187 (run 262)	?		Culture Collection Of Switzerland	E 569 / 44715	Switzerland		Chur	46.86418309,9.538697011	CCOS			Gottfried Dasen	R	R	R	R	R	R	R	R	R	R	R	R	R	R	S	R	S	S	S	S	S	S	S	S
CCOS-1719	247	8	t2849	3	3	1	12	4	4	16	1972	1972	NGS00187 (run 269)	?		Culture Collection Of Switzerland	E 577 / 24/14	Switzerland		Chur	46.86418309,9.538697011	CCOS			Gottfried Dasen	R	R	R	R	R	R	R	R	R	R	R	R	R	R	S	R	S	S	S	S	S	S	R	S
CCOS-1725	239	8	t037	2	3	1	1	4	4	3	1972	1972	NGS00187 (run 262)	?		Culture Collection Of Switzerland	E 584 / 33/75	Switzerland		Chur	46.86418309,9.538697011	CCOS			Gottfried Dasen	R	R	R	R	R	R	R	R	R	R	R	R	R	R	S	R	S	S	S	S	S	S	S	S
CCOS-1727	247	8	t051	3	3	1	12	4	4	16	1972	1972	NGS00187 (run 262)	?		Culture Collection Of Switzerland	E 586 / 35/86	Switzerland		Chur	46.86418309,9.538697011	CCOS			Gottfried Dasen	R	R	R	R	R	R	R	R	R	R	R	R	R	R	S	R	S	S	S	S	S	S	S	S
CCOS-1730	247	8	t051	3	3	1	12	4	4	16	1972	1972	NGS00187 (run 262)	?		Culture Collection Of Switzerland	E 589 / 43/8	Switzerland		Chur	46.86418309,9.538697011	CCOS			Gottfried Dasen	R	R	R	R	R	R	R	R	R	R	R	R	R	R	S	R	S	S	S	S	S	S	S	S
CCOS-1734	247	8	t051	3	3	1	12	4	4	16	1972	1972	NGS00187 (run 269)	?		Culture Collection Of Switzerland	E 594 / 44/53	Switzerland		Chur	46.86418309,9.538697011	CCOS			Gottfried Dasen	R	R	R	R	R	R	R	R	R	R	R	R	R	R	S	R	S	S	S	S	S	S	S	S
351685-21	?	Unknown	t008	3	3		1	4	4	3	09.02.21	2021	NGS00004 (run334)	22910	608026	University Hospital of Basel		Switzerland	Lucerne	Lucerne	47.05886413594096, 8.297666438109571	Luzern			Paul Friederich
351744-21	45	45		10	14	8	6	10	3	2	10.02.21	2021	NGS00004 (run335)	23101	20907160-608151	University Hospital of Basel		Switzerland	Lucerne	Lucerne	47.05886413594096, 8.297666438109571	Luzern			Paul Friederich
47184492-17	?	Unknown	t4897	863	4	1	8	4	4	3	2017	2017	NGS00004 (run 62)	?		University Hospital of Basel		Switzerland	Lucerne	Lucerne	47.05886413594096, 8.297666438109571	Luzern			Paul Friederich
CCOS-1438	247	8	t051	3	3	1	12	4	4	16	1966	1966	NGS00187 (run 269)	?		Culture Collection Of Switzerland	E 217 / 85/92	Switzerland		Einsiedeln	47.1271565,8.752642906	CCOS			Gottfried Dasen	R	R	R	R	R	R	R	R	R	R	R	R	R	R	S	R	S	S	S	S	S	S	S	S
2105087-16	6	5	t304	12	4	1	4	12	1	3	2016	2016	NGS00025 (run 31)	4568		University Hospital of Basel		Switzerland	Schaffhausen	Schaffhausen	47.71197056443051, 8.635349580691031	Schaffhausen			Marianne Wehrli
61-09	8	8	t1188	3	3	1	1	4	4	3	2009	2009	NGS00025 (run 79)	6262		University Hospital of Basel		Switzerland	Schaffhausen	Schaffhausen	47.71197056443051, 8.635349580691031	Schaffhausen			Marianne Wehrli
668752-16	22	22	t1771	7	6	1	5	8	8	6	03.03.16	2016	NGS00025 (run29)	4175		University Hospital of Basel		Switzerland	Schaffhausen	Schaffhausen	47.71197056443051, 8.635349580691031	Schaffhausen			Marianne Wehrli
17353550-17	5	5	t002	1	4	1	4	12	1	10	06.09.17	2017	(run85)	6417		University Hospital of Basel		Switzerland	Thurgau	Frauenfeld	47.5492139591547, 8.910481151799802	Thurgau			Kathrin Herzog
356126-21-wh	2626	5		1	4	325	4	12	1	10	2021	2021	NGS00166 (run377)	24070	TG 2119 0887	University Hospital of Basel		Switzerland	Thurgau	Frauenfeld	47.5492139591547, 8.910481151799802	Thurgau			Kathrin Herzog
696504-16	22	22	t1771	7	6	1	5	8	8	6	2016	2016	NGS00025 (run 27)	4175		University Hospital of Basel		Switzerland	Schaffhausen	Schaffhausen	47.71197056443051, 8.635349580691031	Schaffhausen			Marianne Wehrli
363841-17	152	Unknown	t355	46	75	49	44	13	68	60	2017	2017	(run100)	?		University Hospital of Basel		Switzerland	Thurgau	Frauenfeld	47.5492139591547, 8.910481151799802	Thurgau			Kathrin Herzog
364380-19	152	Unknown	t4019	46	75	49	44	13	68	60	23.09.19	2019	NGS00166 (run 231)	18463	TG19370641	University Hospital of Basel		Switzerland	Thurgau	Frauenfeld	47.5492139591547, 8.910481151799802	Thurgau			Kathrin Herzog
364381-19	152	Unknown	t4019	46	75	49	44	13	68	60	23.09.19	2019	NGS00166 (run 231)	18463	TG13971594	University Hospital of Basel		Switzerland	Thurgau	Frauenfeld	47.5492139591547, 8.910481151799802	Thurgau			Kathrin Herzog
366338-19	152	Unknown	t4019	46	75	49	44	13	68	60	30.10.19	2019	NGS00166 (run 237)	18463	47458072	University Hospital of Basel		Switzerland	Thurgau	Frauenfeld	47.5492139591547, 8.910481151799802	Thurgau			Kathrin Herzog
362477-21	22	22	t5763	7	6	1	5	8	8	6	21.10.21	2021	NGS00279 (run423)	25042		University Hospital of Basel		Switzerland	Aargau	Fricktal	47.54279975912296, 7.963610496100754	Fricktal
362479-21	22	22	t5634	7	6	1	5	8	8	6	21.10.21	2021	NGS00279 (run423)	25042		University Hospital of Basel		Switzerland	Aargau	Fricktal	47.54279975912296, 7.963610496100754	Fricktal
GCA_001351535.1_8489_7_4	250	8	t008	3	3	1	1	4	4	16	1961	1961		21349		Public Repositories	ERS157366	United Kingdom			51.50741505, -0.127675809		SAMEA1569644		Public repository
802972-17	88	Unknown	t4701	22	1	14	23	12	4	31	2017	2017	NGS00025 (run 77)	6176		University Hospital of Basel		Switzerland	Schaffhausen	Schaffhausen	47.71197056443051, 8.635349580691031	Schaffhausen			Marianne Wehrli
822738-17-3-s	6	5	t304	12	4	1	4	12	1	3	2017	2017	NGS00025 (run 89)	?		University Hospital of Basel		Switzerland	Schaffhausen	Schaffhausen	47.71197056443051, 8.635349580691031	Schaffhausen			Marianne Wehrli
GCA_001350955.1_8489_7_19	250	8	t008	3	3	1	1	4	4	16	1963	1963		?		Public Repositories	ERS157381	United Kingdom			51.50741505, -0.127675809		SAMEA1569570		Public repository
828-16	22	22	t032	7	6	1	5	8	8	6	2016	2016	NGS00025 (run 25)	4623		University Hospital of Basel		Switzerland	Schaffhausen	Schaffhausen	47.71197056443051, 8.635349580691031	Schaffhausen			Marianne Wehrli
2696938-17	8	8	t121	3	3	1	1	4	4	3	06.10.17	2017	NGS00120 (run220)	8152	17-648	University Hospital of Basel		Switzerland	Basel	Liestal	47.48822657709308, 7.730607473511667	Liestal			Susanne Graf
2696940-17	8	8	t121	3	3	1	1	4	4	3	25.08.17	2017	NGS00120 (run220)	8152	17-547	University Hospital of Basel		Switzerland	Basel	Liestal	47.48822657709308, 7.730607473511667	Liestal			Susanne Graf
2702235-17	8	8	t121	3	3	1	1	4	4	3	06.10.17	2017	NGS00120 (run220)	26834	17-647	University Hospital of Basel		Switzerland	Basel	Liestal	47.48822657709308, 7.730607473511667	Liestal			Susanne Graf
3017168-18	8	8	t334	3	3	1	1	4	4	3	2018	2018	NGS00120 (run204)	16552		University Hospital of Basel		Switzerland	Basel	Liestal	47.48822657709308, 7.730607473511667	Liestal			Susanne Graf
350157-18	1	1	t127	1	1	1	1	1	1	1	03.01.19	2019	NGS00120 (run 228)	17746	19-021	University Hospital of Basel		Switzerland	Basel	Liestal	47.48822657709308, 7.730607473511667	Liestal			Susanne Graf
356612-18	30	30	t019	2	2	2	2	6	3	2	11.04.18	2018	NGS00120 (run203)	9443		University Hospital of Basel		Switzerland	Basel	Liestal	47.48822657709308, 7.730607473511667	Liestal			Susanne Graf
359464-18	225	5	t003	1	4	1	4	12	25	10	21.06.18	2018	NGS00120 (run198)	16566		University Hospital of Basel		Switzerland	Basel	Liestal	47.48822657709308, 7.730607473511667	Liestal			Susanne Graf
359662-18	772	1	t657	1	1	1	1	22	1	1	03.07.18	2018	NGS00120 (run203)	16570		University Hospital of Basel		Switzerland	Basel	Liestal	47.48822657709308, 7.730607473511667	Liestal			Susanne Graf
359902-18	22	22	t3287	7	6	1	5	8	8	6	17.07.18	2018	NGS00120 (run203)	5771		University Hospital of Basel		Switzerland	Basel	Liestal	47.48822657709308, 7.730607473511667	Liestal			Susanne Graf
360252-18	8	8	t530	3	3	1	1	4	4	3	26.07.18	2018	NGS00120 (run202)	16573		University Hospital of Basel		Switzerland	Basel	Liestal	47.48822657709308, 7.730607473511667	Liestal			Susanne Graf
360299-18	8	8	t530	3	3	1	1	4	4	3	27.07.18	2018	NGS00120 (run202)	16573		University Hospital of Basel		Switzerland	Basel	Liestal	47.48822657709308, 7.730607473511667	Liestal			Susanne Graf
360719-18	923	8	t4069	3	3	1	1	4	4	109	09.08.18	2018	NGS00120 (run202)	16575		University Hospital of Basel		Switzerland	Basel	Liestal	47.48822657709308, 7.730607473511667	Liestal			Susanne Graf
361177-18	8	8	t008	3	3	1	1	4	4	3	21.08.18	2018	NGS00120 (run202)	15527		University Hospital of Basel		Switzerland	Basel	Liestal	47.48822657709308, 7.730607473511667	Liestal			Susanne Graf
361257-18-wh	8	8	t008	3	3	1	1	4	4	3	24.08.18	2018	NGS00120 (run203)	15527		University Hospital of Basel		Switzerland	Basel	Liestal	47.48822657709308, 7.730607473511667	Liestal			Susanne Graf
361659-18	5	5	t002	1	4	1	4	12	1	10	04.09.18	2018	NGS00120 (run202)	16579		University Hospital of Basel		Switzerland	Basel	Liestal	47.48822657709308, 7.730607473511667	Liestal			Susanne Graf
362711-18	8	8	t1476	3	3	1	1	4	4	3	02.10.18	2018	NGS00120 (run201)	16582		University Hospital of Basel		Switzerland	Basel	Liestal	47.48822657709308, 7.730607473511667	Liestal			Susanne Graf
831-16	80	Unknown	t044	1	3	1	14	11	51	10	2016	2016	NGS00025 (run 25)	4625		University Hospital of Basel		Switzerland	Schaffhausen	Schaffhausen	47.71197056443051, 8.635349580691031	Schaffhausen			Marianne Wehrli
365702-18	398	Unknown	t011	3	35	19	2	20	26	39	20.04.18	2018	NGS00050 (run 137)	14487		University Hospital of Basel		Switzerland	Basel	Liestal	47.48822657709308, 7.730607473511667	Liestal			Susanne Graf
366505-18	22	22	t005	7	6	1	5	8	8	6	28.12.18	2018	NGS00120 (run 228)	3522	19-017	University Hospital of Basel		Switzerland	Basel	Liestal	47.48822657709308, 7.730607473511667	Liestal			Susanne Graf
7782179-17	8	8	t008	3	3	1	1	4	4	3	01.11.17	2017	NGS00120 (run 208)	17589	?	University Hospital of Basel		Switzerland	Basel	Liestal	47.48822657709308, 7.730607473511667	Liestal			Susanne Graf
7782188-17	8	8	t008	3	3	1	1	4	4	3	27.11.17	2017	NGS00120 (run 208)	17589	?	University Hospital of Basel		Switzerland	Basel	Liestal	47.48822657709308, 7.730607473511667	Liestal			Susanne Graf
869-16	1327	22	t005	7	6	1	5	152	8	6	2016	2016	NGS00025 (run 25)	4631		University Hospital of Basel		Switzerland	Schaffhausen	Schaffhausen	47.71197056443051, 8.635349580691031	Schaffhausen			Marianne Wehrli
874-16	6	5	t304	12	4	1	4	12	1	3	2016	2016	NGS00025 (run 27)	4183		University Hospital of Basel		Switzerland	Schaffhausen	Schaffhausen	47.71197056443051, 8.635349580691031	Schaffhausen			Marianne Wehrli
8089506-17	8	8	t068	3	3	1	1	4	4	3	10.03.17	2017	NGS00120 (run 206)	17601	?	University Hospital of Basel		Switzerland	Basel	Liestal	47.48822657709308, 7.730607473511667	Liestal			Susanne Graf
8094484-17	5	5	t002	1	4	1	4	12	1	10	05.05.17	2017	NGS00120 (run 206)	17602	?	University Hospital of Basel		Switzerland	Basel	Liestal	47.48822657709308, 7.730607473511667	Liestal			Susanne Graf
8096931-17	?	Unknown	t002	1	4	1	4	12	1		21.12.16	2016	NGS00120 (run 206)	17603	?	University Hospital of Basel		Switzerland	Basel	Liestal	47.48822657709308, 7.730607473511667	Liestal			Susanne Graf
8097656-17	22	22	t032	7	6	1	5	8	8	6	28.12.16	2016	NGS00120 (run 206)	4901	?	University Hospital of Basel		Switzerland	Basel	Liestal	47.48822657709308, 7.730607473511667	Liestal			Susanne Graf
8099249-17	30	30	t019	2	2	2	2	6	3	2	11.04.17	2017	NGS00120 (run 206)	15068	?	University Hospital of Basel		Switzerland	Basel	Liestal	47.48822657709308, 7.730607473511667	Liestal			Susanne Graf
8099887-17	772	1	t657	1	1	1	1	22	1	1	02.08.17	2017	NGS00120 (run 206)	16570	?	University Hospital of Basel		Switzerland	Basel	Liestal	47.48822657709308, 7.730607473511667	Liestal			Susanne Graf
875-16	6	5	t304	12	4	1	4	12	1	3	2016	2016	NGS00025 (run 27)	1961		University Hospital of Basel		Switzerland	Schaffhausen	Schaffhausen	47.71197056443051, 8.635349580691031	Schaffhausen			Marianne Wehrli
8102568-17	1	1	t5100	1	1	1	1	1	1	1	14.03.17	2017	NGS00120 (run 206)	17605	?	University Hospital of Basel		Switzerland	Basel	Liestal	47.48822657709308, 7.730607473511667	Liestal			Susanne Graf
8108347-17	22	22	t032	7	6	1	5	8	8	6	16.08.17	2017	NGS00120 (run 206)	4965	?	University Hospital of Basel		Switzerland	Basel	Liestal	47.48822657709308, 7.730607473511667	Liestal			Susanne Graf
8109651-17	225	5	t003	1	4	1	4	12	25	10	30.08.17	2017	NGS00120 (run 206)	17606	?	University Hospital of Basel		Switzerland	Basel	Liestal	47.48822657709308, 7.730607473511667	Liestal			Susanne Graf
8111414-18	5	5	t002	1	4	1	4	12	1	10	2018	2018	NGS00120 (run198)	16642		University Hospital of Basel		Switzerland	Basel	Liestal	47.48822657709308, 7.730607473511667	Liestal			Susanne Graf
8115915-17	239	8	t037	2	3	1	1	4	4	3	29.11.17	2017	NGS00120 (run 206)	5568	?	University Hospital of Basel		Switzerland	Basel	Liestal	47.48822657709308, 7.730607473511667	Liestal			Susanne Graf
8116680-18	5	5	t002	1	4	1	4	12	1	10	2018	2018	NGS00120 (run198)	16643		University Hospital of Basel		Switzerland	Basel	Liestal	47.48822657709308, 7.730607473511667	Liestal			Susanne Graf
803076-17	3923	22	t032	7	6	1	5	8	8	534	2017	2017	(run62)	6196		University Hospital of Basel		Switzerland
803077-17	149	5	t002	1	4	1	4	12	41	10	2017	2017	(run62)	?		University Hospital of Basel		Switzerland
GCA_001350975.1_8489_7_28	250	8	t008	3	3	1	1	4	4	16	1963	1963		?		Public Repositories	ERS157390	United Kingdom			51.50741505, -0.127675809		SAMEA1569572		Public repository
YA-52467-17	?	Unknown	t021		2	2	2	6	3	2	2017	2017	NGS00025 (run 50)	5598		University Hospital of Basel		Switzerland	Schaffhausen	Schaffhausen	47.71197056443051, 8.635349580691031	Schaffhausen			Marianne Wehrli
703961-22	8	8	t5098	3	3	1	1	4	4	3	03.03.22	2022	NGS00123 (run482)	26819	300126335	University Hospital of Basel		Switzerland	Basel	Aarau	47.563764618516636, 7.581955507977308	UKBB			Julia Bielicki
020968-15	59	Unknown	t14948	19	23	15	2	19	20	15	20.04.15	2015	(run57)	6199		University Hospital of Basel		Switzerland	Lucerne	Lucerne	47.05886413594096, 8.297666438109571	Luzern			Paul Friederich
021668-15	2626	5	t579	1	4	325	4	12	1	10	23.04.15	2015	(run57)	6181		University Hospital of Basel		Switzerland	Lucerne	Lucerne	47.05886413594096, 8.297666438109571	Luzern			Paul Friederich
027930-14	1	1	t177	1	1	1	1	1	1	1	2014	2014	(run 53)	6190		University Hospital of Basel		Switzerland	Lucerne	Lucerne	47.05886413594096, 8.297666438109571	Luzern			Paul Friederich
027951-14	5	5	t002	1	4	1	4	12	1	10	28.04.14	2014	(run53)	6202		University Hospital of Basel		Switzerland	Lucerne	Lucerne	47.05886413594096, 8.297666438109571	Luzern			Paul Friederich
800279-20	45	45	t620	10	14	8	6	10	3	2	10.01.20	2020	NGS00150 (run 248)	18729		University Hospital of Basel		Switzerland	Basel	Aarau	47.563764618516636, 7.581955507977308	UKBB			Julia Bielicki
030715-15	225	5	t003	1	4	1	4	12	25	10	12.06.15	2015	(run57)	3550		University Hospital of Basel		Switzerland	Lucerne	Lucerne	47.05886413594096, 8.297666438109571	Luzern			Paul Friederich
031906-15	30	30	t019	2	2	2	2	6	3	2	18.06.15	2015	(run57)	?		University Hospital of Basel		Switzerland	Lucerne	Lucerne	47.05886413594096, 8.297666438109571	Luzern			Paul Friederich
036681-14	5	5		1	4	1	4	12	1	10	14.06.14	2014	(run53)	?		University Hospital of Basel		Switzerland	Lucerne	Lucerne	47.05886413594096, 8.297666438109571	Luzern			Paul Friederich
806626-19	88	Unknown	t690	22	1	14	23	12	4	31	02.09.19	2019	NGS00150 (run 231)	18466		University Hospital of Basel		Switzerland	Basel	Aarau	47.563764618516636, 7.581955507977308	UKBB			Julia Bielicki
351577-19	?	Unknown	t4806	7	6	1	5	8		6	11.01.19	2019	NGS00091 (run 192)	14226	290112-7057	University Hospital of Basel		Switzerland	Zurich	Baden	47.454156872174195, 8.278105521401637	Baden			Romana Kalligaris
038727-15	8	8	t008	3	3	1	1	4	4	3	23.07.15	2015	(run57)	6200		University Hospital of Basel		Switzerland	Lucerne	Lucerne	47.05886413594096, 8.297666438109571	Luzern			Paul Friederich
038873-15-wh	30	30	t019	2	2	2	2	6	3	2	24.07.15	2015	(run109)	6203		University Hospital of Basel		Switzerland	Lucerne	Lucerne	47.05886413594096, 8.297666438109571	Luzern			Paul Friederich
362568-18	398	Unknown	t011	3	35	19	2	20	26	39	01.05.18	2018	NGS00091 (run 174)	11682	280831-7233	University Hospital of Basel		Switzerland	Zurich	Baden	47.454156872174195, 8.278105521401637	Baden			Romana Kalligaris
041510-15	1472	30	t665	2	2	2	2	6	3	162	06.08.15	2015	(run57)	6179		University Hospital of Basel		Switzerland	Lucerne	Lucerne	47.05886413594096, 8.297666438109571	Luzern			Paul Friederich
043055-14	80	Unknown	t044	1	3	1	14	11	51	10	17.07.14	2014	(run53)	6185		University Hospital of Basel		Switzerland	Lucerne	Lucerne	47.05886413594096, 8.297666438109571	Luzern			Paul Friederich
044685-14	8	8	t008	3	3	1	1	4	4	3	26.07.14	2014	(run53)	6184		University Hospital of Basel		Switzerland	Lucerne	Lucerne	47.05886413594096, 8.297666438109571	Luzern			Paul Friederich
046439-14	8	8	t008	3	3	1	1	4	4	3	06.08.14	2014	(run53)	6191		University Hospital of Basel		Switzerland	Lucerne	Lucerne	47.05886413594096, 8.297666438109571	Luzern			Paul Friederich
047340-14	8	8	t008	3	3	1	1	4	4	3	10.08.14	2014	(run53)	966		University Hospital of Basel		Switzerland	Lucerne	Lucerne	47.05886413594096, 8.297666438109571	Luzern			Paul Friederich
048982-14	8	8	t008	3	3	1	1	4	4	3	19.08.14	2014	(run53)	4579		University Hospital of Basel		Switzerland	Lucerne	Lucerne	47.05886413594096, 8.297666438109571	Luzern			Paul Friederich
200911-20	152	Unknown	t355	46	75	49	44	13	68	60	18.02.20	2020	NGS00123 (run253)	19730		University Hospital of Basel		Switzerland	Basel	Basel	47.56078557463572, 7.585077643624144	USB			Sarah Tschudin
049890-14	8	8	t008	3	3	1	1	4	4	3	24.08.14	2014	(run53)	?		University Hospital of Basel		Switzerland	Lucerne	Lucerne	47.05886413594096, 8.297666438109571	Luzern			Paul Friederich
405226-18	22	22	t310	7	6	1	5	8	8	6	21.12.18	2018	NGS00120 (run 228)	13456	19-016	University Hospital of Basel		Switzerland	Basel	Basel	47.56078557463572, 7.585077643624144	USB			Sarah Tschudin
050451-14	8	8	t008	3	3	1	1	4	4	3	26.08.14	2014	(run55)	966		University Hospital of Basel		Switzerland	Lucerne	Lucerne	47.05886413594096, 8.297666438109571	Luzern			Paul Friederich
051032-14	80	Unknown	t044	1	3	1	14	11	51	10	29.08.14	2014	(run55)	5621		University Hospital of Basel		Switzerland	Lucerne	Lucerne	47.05886413594096, 8.297666438109571	Luzern			Paul Friederich
051856-14	152	Unknown	t454	46	75	49	44	13	68	60	03.09.14	2014	(run55)	5622		University Hospital of Basel		Switzerland	Lucerne	Lucerne	47.05886413594096, 8.297666438109571	Luzern			Paul Friederich
052148-14	8	8	t008	3	3	1	1	4	4	3	04.09.14	2014	(run55)	5623		University Hospital of Basel		Switzerland	Lucerne	Lucerne	47.05886413594096, 8.297666438109571	Luzern			Paul Friederich
053017-14	247	8	t051	3	3	1	12	4	4	16	10.09.14	2014	(run55)	5624		University Hospital of Basel		Switzerland	Lucerne	Lucerne	47.05886413594096, 8.297666438109571	Luzern			Paul Friederich
066510-14	8	8	t008	3	3	1	1	4	4	3	20.11.14	2014	(run55)	4579		University Hospital of Basel		Switzerland	Lucerne	Lucerne	47.05886413594096, 8.297666438109571	Luzern			Paul Friederich
066975-14	8	8	t662	3	3	1	1	4	4	3	21.11.14	2014	(run55)	5625		University Hospital of Basel		Switzerland	Lucerne	Lucerne	47.05886413594096, 8.297666438109571	Luzern			Paul Friederich
503539-18	188	1	t189	3	1	1	8	1	1	1	24.08.18	2018	NGS00120 (run198)	16596		University Hospital of Basel		Switzerland	Basel	Basel	47.56078557463572, 7.585077643624144	USB			Sarah Tschudin
10095271-17	5	5	t067	1	4	1	4	12	1	10	2017	2017	NGS00004 (run 98)	14979		University Hospital of Basel		Switzerland	Lucerne	Lucerne	47.05886413594096, 8.297666438109571	Luzern			Paul Friederich
100965-17	8	8	t008	3	3	1	1	4	4	3	2017	2017	NGS00004 (Run 55) Do not report	5628		University Hospital of Basel		Switzerland	Lucerne	Lucerne	47.05886413594096, 8.297666438109571	Luzern			Paul Friederich
10096743-17	5	5	t16956	1	4	1	4	12	1	10	04.05.17	2017	NGS00004 / NGS00120 (run 225)	17544	17-296	University Hospital of Basel		Switzerland	Lucerne	Lucerne	47.05886413594096, 8.297666438109571	Luzern			Paul Friederich
10096753-17	1	1	t127	1	1	1	1	1	1	1	2017	2017	NGS00004 (run 62)	3003		University Hospital of Basel		Switzerland	Lucerne	Lucerne	47.05886413594096, 8.297666438109571	Luzern			Paul Friederich
10101153-17	30	30	t685	2	2	2	2	6	3	2	2017	2017	NGS00004 (run 98)	6069		University Hospital of Basel		Switzerland	Lucerne	Lucerne	47.05886413594096, 8.297666438109571	Luzern			Paul Friederich
10102176-18	1	1	t127	1	1	1	1	1	1	1	17.01.18	2018	NGS00120 (run 206)	17576	?	University Hospital of Basel		Switzerland	Lucerne	Lucerne	47.05886413594096, 8.297666438109571	Luzern			Paul Friederich
10102451-17	97	97	t359	3	1	1	1	1	5	3	19.07.17	2017	NGS00120 (run 225)	17545	17-446	University Hospital of Basel		Switzerland	Lucerne	Lucerne	47.05886413594096, 8.297666438109571	Luzern			Paul Friederich
10102460-17	?	Unknown	t4407	12	4	1	4		1	3	19.07.17	2017	NGS00120 (run 225)	5882	17-447	University Hospital of Basel		Switzerland	Lucerne	Lucerne	47.05886413594096, 8.297666438109571	Luzern			Paul Friederich
10105858-17	?	Unknown	t304	12	4	1	4		1	3	23.06.17	2017	NGS00004 (run 64)	5882		University Hospital of Basel		Switzerland	Lucerne	Lucerne	47.05886413594096, 8.297666438109571	Luzern			Paul Friederich
10105873-17	30	30	t685	2	2	2	2	6	3	2	2017	2017	NGS00004 (run 70): do not report	6069		University Hospital of Basel		Switzerland	Lucerne	Lucerne	47.05886413594096, 8.297666438109571	Luzern			Paul Friederich
602608-18	207	Unknown	t525	25	26	28	18	18	33	27	06.03.18	2018	NGS00120 (run200)	16600		University Hospital of Basel		Switzerland	Basel	Basel	47.56078557463572, 7.585077643624144	USB			Sarah Tschudin
10108426-17	30	30	t019	2	2	2	2	6	3	2	11.05.17	2017	NGS00004 / NGS00120 (run 225)	17546	17-315	University Hospital of Basel		Switzerland	Lucerne	Lucerne	47.05886413594096, 8.297666438109571	Luzern			Paul Friederich
10110154-17	5	5	t688	1	4	1	4	12	1	10	11.05.17	2017	NGS00004 / NGS00120 (run 225)	6192	17-314	University Hospital of Basel		Switzerland	Lucerne	Lucerne	47.05886413594096, 8.297666438109571	Luzern			Paul Friederich
10110158-17	30	30	t019	2	2	2	2	6	3	2	11.05.17	2017	NGS00004 / NGS00120 (run 225)	6205	17-316	University Hospital of Basel		Switzerland	Lucerne	Lucerne	47.05886413594096, 8.297666438109571	Luzern			Paul Friederich
10114770-17	8	8	t008	3	3	1	1	4	4	3	31.03.17	2017	NGS00120 (run 225)	4579	17-191	University Hospital of Basel		Switzerland	Lucerne	Lucerne	47.05886413594096, 8.297666438109571	Luzern			Paul Friederich
10116262-17	22	22	t032	7	6	1	5	8	8	6	12.04.17	2017	NGS00004 (run 55)	4964		University Hospital of Basel		Switzerland	Lucerne	Lucerne	47.05886413594096, 8.297666438109571	Luzern			Paul Friederich
10620112-17	8	8	t008	3	3	1	1	4	4	3	20.07.17	2017	NGS00120 (run 225)	4579	17-448	University Hospital of Basel		Switzerland	Lucerne	Lucerne	47.05886413594096, 8.297666438109571	Luzern			Paul Friederich
10622158-17	8	8	t008	3	3	1	1	4	4	3	04.05.17	2017	NGS00004 / NGS00120 (run 225)	6178	17-297	University Hospital of Basel		Switzerland	Lucerne	Lucerne	47.05886413594096, 8.297666438109571	Luzern			Paul Friederich
801104-22	5	5	t311	1	4	1	4	12	1	10	16.02.22	2022	NGS00123 (run473)	26273	88291479	University Hospital of Basel		Switzerland	Basel	Basel	47.56078557463572, 7.585077643624144	USB			Sarah Tschudin
10626199-17	30	30	t019	2	2	2	2	6	3	2	28.07.17	2017	NGS00004 (run 74)	6205		University Hospital of Basel		Switzerland	Lucerne	Lucerne	47.05886413594096, 8.297666438109571	Luzern			Paul Friederich
801477-17	59	Unknown	t437	19	23	15	2	19	20	15	07.03.17	2017	NGS00120 (run224)	16615	17-138	University Hospital of Basel		Switzerland	Basel	Basel	47.56078557463572, 7.585077643624144	USB			Sarah Tschudin
802404-20	834	1	t4845	3	124	1	1	1	1	40	30.04.20	2020	NGS00123 (run266)	17090	87368970	University Hospital of Basel		Switzerland	Basel	Basel	47.56078557463572, 7.585077643624144	USB			Sarah Tschudin
803126-20	97	97	t359	3	1	1	1	1	5	3	04.06.20	2020	NGS00123 (run273)	20920	87379280	University Hospital of Basel		Switzerland	Basel	Basel	47.56078557463572, 7.585077643624144	USB			Sarah Tschudin
10635843-17	30	30	t685	2	2	2	2	6	3	2	10.08.17	2017	NGS00004 (run 74)	6069		University Hospital of Basel		Switzerland	Lucerne	Lucerne	47.05886413594096, 8.297666438109571	Luzern			Paul Friederich
10636064-18	5	5	t010	1	4	1	4	12	1	10	04.01.18	2018	NGS00120 (run 206)	17577	?	University Hospital of Basel		Switzerland	Lucerne	Lucerne	47.05886413594096, 8.297666438109571	Luzern			Paul Friederich
10636687-17	?	Unknown	t304	12	4	1	4		1	3	22.06.17	2017	NGS00004 (run 64)	5882		University Hospital of Basel		Switzerland	Lucerne	Lucerne	47.05886413594096, 8.297666438109571	Luzern			Paul Friederich
803414-21	88	Unknown	t1814	22	1	14	23	12	4	31	16.06.21	2021	NGS00123 (run376)	21962	87867669	University Hospital of Basel		Switzerland	Basel	Basel	47.56078557463572, 7.585077643624144	USB			Sarah Tschudin
10646001-17	?	Unknown	t304	12	4	1	4		1	3	23.06.17	2017	NGS00004 (run 64)	5882		University Hospital of Basel		Switzerland	Lucerne	Lucerne	47.05886413594096, 8.297666438109571	Luzern			Paul Friederich
10646828-18	30	30	t019	2	2	2	2	6	3	2	11.01.18	2018	NGS00120 (run 206)	9443	?	University Hospital of Basel		Switzerland	Lucerne	Lucerne	47.05886413594096, 8.297666438109571	Luzern			Paul Friederich
10647462-17	1	1	t5100	1	1	1	1	1	1	1	03.10.17	2017	NGS00120 (run 225)	2635	17-640	University Hospital of Basel		Switzerland	Lucerne	Lucerne	47.05886413594096, 8.297666438109571	Luzern			Paul Friederich
10891292-17	672	Unknown	t3841	4	3	1	1	11	72	11	26.09.17	2017	NGS00120 (run 225)	9442	?	University Hospital of Basel		Switzerland	Lucerne	Lucerne	47.05886413594096, 8.297666438109571	Luzern			Paul Friederich
10901108-17	30	30	t019	2	2	2	2	6	3	2	20.12.17	2017	NGS00004 (run 108)	9443		University Hospital of Basel		Switzerland	Lucerne	Lucerne	47.05886413594096, 8.297666438109571	Luzern			Paul Friederich
10908133-18	36	30	t021	2	2	2	2	3	3	2	2018	2018	NGS00120 (run205)	16540		University Hospital of Basel		Switzerland	Lucerne	Lucerne	47.05886413594096, 8.297666438109571	Luzern			Paul Friederich
10911112-17	2626	5	t539	1	4	325	4	12	1	10	06.11.17	2017	NGS00120 (run 225)	17547	17-693	University Hospital of Basel		Switzerland	Lucerne	Lucerne	47.05886413594096, 8.297666438109571	Luzern			Paul Friederich
10911763-18	22	22	t17669	7	6	1	5	8	8	6	04.01.18	2018	NGS00120 (run205)	16541		University Hospital of Basel		Switzerland	Lucerne	Lucerne	47.05886413594096, 8.297666438109571	Luzern			Paul Friederich
804270-21	1472	30	t665	2	2	2	2	6	3	162	23.07.21	2021	NGS00123 (run386)	24402	87948931	University Hospital of Basel		Switzerland	Basel	Basel	47.56078557463572, 7.585077643624144	USB			Sarah Tschudin
804545-21	1	1	t127	1	1	1	1	1	1	1	03.08.21	2021	NGS00112 (run393)	24507		University Hospital of Basel		Switzerland	Basel	Basel	47.56078557463572, 7.585077643624144	Ringversuch			Sarah Tschudin
805857-21	22	22	t3010	7	6	1	5	8	8	6	17.09.21	2021	NGS00123 (run410)	24760	87591210	University Hospital of Basel		Switzerland	Basel	Basel	47.56078557463572, 7.585077643624144	USB			Sarah Tschudin
20001946-17	?	Unknown	t4407	12	4	1	4		1	3	28.06.17	2017	NGS00120 (run 225)	5882	17-443	University Hospital of Basel		Switzerland	Lucerne	Lucerne	47.05886413594096, 8.297666438109571	Luzern			Paul Friederich
20001960-17	?	Unknown	t4407	12	4	1	4		1	3	28.06.17	2017	NGS00120 (run 225)	5882	17-444	University Hospital of Basel		Switzerland	Lucerne	Lucerne	47.05886413594096, 8.297666438109571	Luzern			Paul Friederich
808152-21	188	1	t4209	3	1	1	8	1	1	1	11.11.21	2021	NGS00123 (run430)	25179	88108753	University Hospital of Basel		Switzerland	Basel	Basel	47.56078557463572, 7.585077643624144	USB			Sarah Tschudin
356128-21	6	5	t304	12	4	1	4	12	1	3	2021	2021	NGS00166 (run369)	24016	TG 2119 0338	University Hospital of Basel		Switzerland	Thurgau	Frauenfeld	47.5492139591547, 8.910481151799802	Thurgau			Kathrin Herzog
24-010297	5	5	t002	1	4	1	4	12	1	10	not provided	not provided	(run66)	6182		University Hospital of Basel		Switzerland	Lucerne	Lucerne	47.05886413594096, 8.297666438109571	Luzern			Paul Friederich
26-056066-16	97	97	t189	3	1	1	1	1	5	3	04.12.16	2016	NGS00120 (run220)	26830	17-021	University Hospital of Basel		Switzerland	Lucerne	Lucerne	47.05886413594096, 8.297666438109571	Luzern			Paul Friederich
26-059226-16	30	30	t019	2	2	2	2	6	3	2	23.12.16	2016	NGS00120 (run220)	17546	17-022	University Hospital of Basel		Switzerland	Lucerne	Lucerne	47.05886413594096, 8.297666438109571	Luzern			Paul Friederich
26-059555-16	5	5	t002	1	4	1	4	12	1	10	26.12.16	2016	NGS00120 (run220)	26831	17-023	University Hospital of Basel		Switzerland	Lucerne	Lucerne	47.05886413594096, 8.297666438109571	Luzern			Paul Friederich
27-002812-17	8	8	t662	3	3	1	1	4	4	3	17.01.17	2017	NGS00120 (run220)	5625	17-061	University Hospital of Basel		Switzerland	Lucerne	Lucerne	47.05886413594096, 8.297666438109571	Luzern			Paul Friederich
27-005436-17	1232	Unknown	t011	3	35	167	2	20	26	39	2017	2017	NGS00120 (run220)	26833	17-120	University Hospital of Basel		Switzerland	Lucerne	Lucerne	47.05886413594096, 8.297666438109571	Luzern			Paul Friederich
27-011440-17	8	8	t6172	3	3	1	1	4	4	3	04.03.17	2017	NGS00120 (run220)	22930	17-188	University Hospital of Basel		Switzerland	Lucerne	Lucerne	47.05886413594096, 8.297666438109571	Luzern			Paul Friederich
27-011676-17	8	8	t008	3	3	1	1	4	4	3	06.03.17	2017	NGS00120 (run220)	4579	17-189	University Hospital of Basel		Switzerland	Lucerne	Lucerne	47.05886413594096, 8.297666438109571	Luzern			Paul Friederich
350159-19u	30	30	t975	2	2	2	2	6	3	2	2019	2019	NGS00004 (run 191) Do not report	13455		University Hospital of Basel		Switzerland	Lucerne	Lucerne	47.05886413594096, 8.297666438109571	Luzern			Paul Friederich
350302-22	?	Unknown	t002	1	4		4	12	1	10	07.01.22	2022	NGS00004 (run454)	25745	21577813	University Hospital of Basel		Switzerland	Lucerne	Lucerne	47.05886413594096, 8.297666438109571	Luzern			Paul Friederich
350355-21	8	8	t6940	3	3	1	1	4	4	3	08.01.21	2021	NGS00004 (run325)	22807	136861	University Hospital of Basel		Switzerland	Lucerne	Lucerne	47.05886413594096, 8.297666438109571	Luzern			Paul Friederich
351169-22	22	22	t819	7	6	1	5	8	8	6	25.01.22	2022	NGS00004 (run461)	17161	233296	University Hospital of Basel		Switzerland	Lucerne	Lucerne	47.05886413594096, 8.297666438109571	Luzern			Paul Friederich
351170-22	22	22	t022	7	6	1	5	8	8	6	25.01.22	2022	NGS00004 (run464)	17161	611696	University Hospital of Basel		Switzerland	Lucerne	Lucerne	47.05886413594096, 8.297666438109571	Luzern			Paul Friederich
351329-21	59	Unknown	t172	19	23	15	2	19	20	15	29.01.21	2021	NGS00004 (run330)	22911	20878638	University Hospital of Basel		Switzerland	Lucerne	Lucerne	47.05886413594096, 8.297666438109571	Luzern			Paul Friederich
351388-21	?	Unknown	t008	3	3		1	4	4	3	01.02.21	2021	NGS00004 (run331)	22910	20891721	University Hospital of Basel		Switzerland	Lucerne	Lucerne	47.05886413594096, 8.297666438109571	Luzern			Paul Friederich
351389-21	?	Unknown	t622	3	3		1	4	4	3	01.02.21	2021	NGS00004 (run331)	22910	20893335	University Hospital of Basel		Switzerland	Lucerne	Lucerne	47.05886413594096, 8.297666438109571	Luzern			Paul Friederich
351390-21	?	Unknown	t622	3	3		1	4	4	3	01.02.21	2021	NGS00004 (run331)	22910	20893333	University Hospital of Basel		Switzerland	Lucerne	Lucerne	47.05886413594096, 8.297666438109571	Luzern			Paul Friederich
351391-21	?	Unknown	t008	3	3		1	4	4	3	01.02.21	2021	NGS00004 (run331)	22910	20886596	University Hospital of Basel		Switzerland	Lucerne	Lucerne	47.05886413594096, 8.297666438109571	Luzern			Paul Friederich
351678-21	?	Unknown	t008	3	3		1	4	4	3	09.02.21	2021	NGS00004 (run334)	22910	608021	University Hospital of Basel		Switzerland	Lucerne	Lucerne	47.05886413594096, 8.297666438109571	Luzern			Paul Friederich
351679-21	?	Unknown	t008	3	3		1	4	4	3	09.02.21	2021	NGS00004 (run334)	22910	608013	University Hospital of Basel		Switzerland	Lucerne	Lucerne	47.05886413594096, 8.297666438109571	Luzern			Paul Friederich
351680-21	?	Unknown	t008	3	3		1	4	4	3	09.02.21	2021	NGS00004 (run334)	22910	608024	University Hospital of Basel		Switzerland	Lucerne	Lucerne	47.05886413594096, 8.297666438109571	Luzern			Paul Friederich
351681-21	?	Unknown	t622	3	3		1	4	4	3	09.02.21	2021	NGS00004 (run334)	22910	608029	University Hospital of Basel		Switzerland	Lucerne	Lucerne	47.05886413594096, 8.297666438109571	Luzern			Paul Friederich
351682-21	?	Unknown	t008	3	3		1	4	4	3	09.02.21	2021	NGS00004 (run334)	22910	608015	University Hospital of Basel		Switzerland	Lucerne	Lucerne	47.05886413594096, 8.297666438109571	Luzern			Paul Friederich
351683-21	?	Unknown	t008	3	3		1	4	4	3	09.02.21	2021	NGS00004 (run334)	22910	608012	University Hospital of Basel		Switzerland	Lucerne	Lucerne	47.05886413594096, 8.297666438109571	Luzern			Paul Friederich
351684-21	?	Unknown	t008	3	3		1	4	4	3	09.02.21	2021	NGS00004 (run334)	22910	608018	University Hospital of Basel		Switzerland	Lucerne	Lucerne	47.05886413594096, 8.297666438109571	Luzern			Paul Friederich
GCA_001351075.1_8489_7_27	250	8	t008	3	3	1	1	4	4	16	1963	1963		?		Public Repositories	ERS157389	United Kingdom			51.50741505, -0.127675809		SAMEA1569585		Public repository
351686-21	?	Unknown	t008	3	3		1	4	4	3	09.02.21	2021	NGS00004 (run334)	22910	608016	University Hospital of Basel		Switzerland	Lucerne	Lucerne	47.05886413594096, 8.297666438109571	Luzern			Paul Friederich
351687-21	?	Unknown	t008	3	3		1	4	4	3	09.02.21	2021	NGS00004 (run334)	22910	608027	University Hospital of Basel		Switzerland	Lucerne	Lucerne	47.05886413594096, 8.297666438109571	Luzern			Paul Friederich
362830-18	88	Unknown	t1816	22	1	14	23	12	4	31	05.10.18	2018	NGS00120 (run201)	16583		University Hospital of Basel		Switzerland	Basel	Liestal	47.48822657709308, 7.730607473511667	Liestal			Susanne Graf
351847-21	?	Unknown	t008	3	3		1	4	4	3	12.02.21	2021	NGS00004 (run334)	22910	608183	University Hospital of Basel		Switzerland	Lucerne	Lucerne	47.05886413594096, 8.297666438109571	Luzern			Paul Friederich
352731-19	398	Unknown	t011	3	35	19	2	20	26	39	06.02.18	2018	NGS00120 (run 228)	17747	19-054	University Hospital of Basel		Switzerland	Lucerne	Lucerne	47.05886413594096, 8.297666438109571	Luzern			Paul Friederich
354882-21	?	Unknown	t008	3	3		1	4	4	3	29.04.21	2021	NGS00004 (run359)	22910	608947	University Hospital of Basel		Switzerland	Lucerne	Lucerne	47.05886413594096, 8.297666438109571	Luzern			Paul Friederich
355218-22	8	8	t008	3	3	1	1	4	4	3	20.04.22	2022	NGS00004 (run496)	27250	21807837	University Hospital of Basel		Switzerland	Lucerne	Lucerne	47.05886413594096, 8.297666438109571	Luzern			Paul Friederich
355345-18	?	Unknown	t242	1	4	1	4		1	10	07.03.19	2019	NGS00004 (run 200)	15357	212990	University Hospital of Basel		Switzerland	Lucerne	Lucerne	47.05886413594096, 8.297666438109571	Luzern			Paul Friederich
355731-21	398	Unknown	t011	3	35	19	2	20	26	39	22.05.21	2021	NGS00004 (run368)	23947		University Hospital of Basel		Switzerland	Lucerne	Lucerne	47.05886413594096, 8.297666438109571	Luzern			Paul Friederich
355786-18	5	5	t002	1	4	1	4	12	1	10	27.03.18	2018	NGS00120 (run204)	16553		University Hospital of Basel		Switzerland	Lucerne	Lucerne	47.05886413594096, 8.297666438109571	Luzern			Paul Friederich
355788-18	?	Unknown	t579	1	4		4	12	1	10	27.03.18	2018	NGS00120 (run204)	16554		University Hospital of Basel		Switzerland	Lucerne	Lucerne	47.05886413594096, 8.297666438109571	Luzern			Paul Friederich
355790-18	5	5	t002	1	4	1	4	12	1	10	27.03.18	2018	NGS00120 (run204)	16555		University Hospital of Basel		Switzerland	Lucerne	Lucerne	47.05886413594096, 8.297666438109571	Luzern			Paul Friederich
356185-20	1472	30	t665	2	2	2	2	6	3	162	12.03.20	2020	NGS00004 (run257)	19893	607161	University Hospital of Basel		Switzerland	Lucerne	Lucerne	47.05886413594096, 8.297666438109571	Luzern			Paul Friederich
10920394-17	?	Unknown	t304	12	4	1	4		1	3	14.10.17	2017	NGS00004 (run 90)	5882		University Hospital of Basel		Switzerland	Lucerne	Lucerne	47.05886413594096, 8.297666438109571	Luzern			Paul Friederich
356219-18	1472	30	t665	2	2	2	2	6	3	162	04.04.18	2018	NGS00120 (run203)	15016		University Hospital of Basel		Switzerland	Lucerne	Lucerne	47.05886413594096, 8.297666438109571	Luzern			Paul Friederich
356229-19	8	8	t008	3	3	1	1	4	4	3	19.03.19	2019	NGS00004 (run 202)	15524		University Hospital of Basel		Switzerland	Lucerne	Lucerne	47.05886413594096, 8.297666438109571	Luzern			Paul Friederich
356934-21	72	8	t4359	1	4	1	8	4	4	3	19.06.21	2021	NGS00004 (run376)	24062	1001491036	University Hospital of Basel		Switzerland	Lucerne	Lucerne	47.05886413594096, 8.297666438109571	Luzern			Paul Friederich
357056-21	?	Unknown	t728	10		8	6	10	3	2	22.06.21	2021	NGS00004 (run377)	24071	609923; 1001492829	University Hospital of Basel		Switzerland	Lucerne	Lucerne	47.05886413594096, 8.297666438109571	Luzern			Paul Friederich
10928577-18	5	5	t002	1	4	1	4	12	1	10	2018	2018	NGS00004 (run 109): Do not report	?		University Hospital of Basel		Switzerland	Lucerne	Lucerne	47.05886413594096, 8.297666438109571	Luzern			Paul Friederich
357512-18	30	30	t019	2	2	2	2	6	3	2	04.05.18	2018	NGS00120 (run203)	16561		University Hospital of Basel		Switzerland	Lucerne	Lucerne	47.05886413594096, 8.297666438109571	Luzern			Paul Friederich
357602-20	1472	30	t665	2	2	2	2	6	3	162	01.04.20	2020	NGS00004 (run 260)	19893	219712/12456924	University Hospital of Basel		Switzerland	Lucerne	Lucerne	47.05886413594096, 8.297666438109571	Luzern			Paul Friederich
358205-21	22	22	t223	7	6	1	5	8	8	6	19.07.21	2021	NGS00004 (run384)	24314	142273	University Hospital of Basel		Switzerland	Lucerne	Lucerne	47.05886413594096, 8.297666438109571	Luzern			Paul Friederich
358299-18	8	8	t400	3	3	1	1	4	4	3	29.05.18	2018	NGS00120 (run203)	4768		University Hospital of Basel		Switzerland	Lucerne	Lucerne	47.14145719017427, 8.13086040297635	Nottwil			Beatrice Willi
358525-21	?	Unknown	t008	3	3		1	4	4	3	26.07.21	2021	NGS00004 (run387)	22910	610318	University Hospital of Basel		Switzerland	Lucerne	Lucerne	47.05886413594096, 8.297666438109571	Luzern			Paul Friederich
359037-21	22	22	t032	7	6	1	5	8	8	6	10.08.21	2021	NGS00004 (run393)	17599		University Hospital of Basel		Switzerland	Lucerne	Lucerne	47.05886413594096, 8.297666438109571	Luzern			Paul Friederich
359040-21	5	5	t105	1	4	1	4	12	1	10	10.08.21	2021	NGS00004 (run397)	24554		University Hospital of Basel		Switzerland	Lucerne	Lucerne	47.05886413594096, 8.297666438109571	Luzern			Paul Friederich
359374-20	97	97	t267	3	1	1	1	1	5	3	15.05.20	2020	NGS00004 (run269)	20833	549993	University Hospital of Basel		Switzerland	Lucerne	Lucerne	47.05886413594096, 8.297666438109571	Luzern			Paul Friederich
359467-18	111	5	t001	1	4	1	4	46	24	29	20.06.18	2018	NGS00120 (run198)	16568		University Hospital of Basel		Switzerland	Lucerne	Lucerne	47.058809578636655, 8.297298027768845	MCLN			Dieter Burkli
359632-18	?	Unknown	t011	3	35	19	2	20		39	09.07.18	2018	NGS00120 (run203)	16569		University Hospital of Basel		Switzerland	Lucerne	Lucerne	47.14145719017427, 8.13086040297635	Nottwil			Beatrice Willi
360357-19	8	8	t008	3	3	1	1	4	4	3	2019	2019	NGS00004 (run216)	5628	214879	University Hospital of Basel		Switzerland	Lucerne	Lucerne	47.05886413594096, 8.297666438109571	Luzern			Paul Friederich
360552-21	22	22	t032	7	6	1	5	8	8	6	10.09.21	2021	NGS00004 (run407)	17599		University Hospital of Basel		Switzerland	Lucerne	Lucerne	47.05886413594096, 8.297666438109571	Luzern			Paul Friederich
360774-21	22	22	t032	7	6	1	5	8	8	6	15.09.21	2021	NGS00004 (run408)	17599		University Hospital of Basel		Switzerland	Lucerne	Lucerne	47.05886413594096, 8.297666438109571	Luzern			Paul Friederich
360874-20	?	Unknown	t002	1	4	435	4	12	1	10	24.06.20	2020	NGS00004 (run278)	21146	131799	University Hospital of Basel		Switzerland	Lucerne	Lucerne	47.05886413594096, 8.297666438109571	Luzern			Paul Friederich
361021-19	5	5	t002	1	4	1	4	12	1	10	2019	2019	NGS00004 (run220)	1343		University Hospital of Basel		Switzerland	Lucerne	Lucerne	47.05886413594096, 8.297666438109571	Luzern			Paul Friederich
361480-19	398	Unknown	t034	3	35	19	2	20	26	39	11.07.19	2019	NGS00004 (run221)	17358	312897	University Hospital of Basel		Switzerland	Lucerne	Lucerne	47.05886413594096, 8.297666438109571	Luzern			Paul Friederich
361707-21	22	22	t849	7	6	1	5	8	8	6	04.10.21	2021	NGS00004 (run416)	17599	610869	University Hospital of Basel		Switzerland	Lucerne	Lucerne	47.05886413594096, 8.297666438109571	Luzern			Paul Friederich
20001838-17	?	Unknown	t304	12	4	1	4		1	3	23.06.17	2017	NGS00004 (run 64)	5882		University Hospital of Basel		Switzerland	Lucerne	Lucerne	47.05886413594096, 8.297666438109571	Luzern			Paul Friederich
362076-20	398	Unknown	t011	3	35	19	2	20	26	39	24.07.20	2020	NGS00004 (run283)	21407	132459	University Hospital of Basel		Switzerland	Lucerne	Lucerne	47.05886413594096, 8.297666438109571	Luzern			Paul Friederich
362186-21	1	1	t127	1	1	1	1	1	1	1	15.10.21	2021	NGS00004 (run420)	25021	21397281	University Hospital of Basel		Switzerland	Lucerne	Lucerne	47.05886413594096, 8.297666438109571	Luzern			Paul Friederich
362287-21	22	22	t910	7	6	1	5	8	8	6	16.10.21	2021	NGS00004 (run421)	17599	21369165	University Hospital of Basel		Switzerland	Lucerne	Lucerne	47.05886413594096, 8.297666438109571	Luzern			Paul Friederich
362559-19	6	5	t4407	12	4	1	4	12	1	3	12.08.19	2019	NGS00004 (run 225)	17552	124316	University Hospital of Basel		Switzerland	Lucerne	Lucerne	47.05886413594096, 8.297666438109571	Luzern			Paul Friederich
362713-21	8	8	t1476	3	3	1	1	4	4	3	26.10.21	2021	NGS00004 (run424)	25052	230896	University Hospital of Basel		Switzerland	Lucerne	Lucerne	47.05886413594096, 8.297666438109571	Luzern			Paul Friederich
363061-21	30	30	t685	2	2	2	2	6	3	2	02.11.21	2021	NGS00004 (run427)	25123	231055	University Hospital of Basel		Switzerland	Lucerne	Lucerne	47.05886413594096, 8.297666438109571	Luzern			Paul Friederich
363676-21	5	5	t1062	1	4	1	4	12	1	10	17.11.21	2021	NGS00004 (run433)	6449	231495	University Hospital of Basel		Switzerland	Lucerne	Lucerne	47.05886413594096, 8.297666438109571	Luzern			Paul Friederich
364382-19	188	1	t189	3	1	1	8	1	1	1	23.09.19	2019	NGS00004 (run 231)	18464	125459, 364382-1-19	University Hospital of Basel		Switzerland	Lucerne	Lucerne	47.05886413594096, 8.297666438109571	Luzern			Paul Friederich
20003903-18	5	5	t002	1	4	1	4	12	1	10	2018	2018	NGS00004 (run 109)	?		University Hospital of Basel		Switzerland	Lucerne	Lucerne	47.05886413594096, 8.297666438109571	Luzern			Paul Friederich
364965-20	398	Unknown	t011	3	35	19	2	20	26	39	06.10.20	2020	NGS00004 (run297)	21937		University Hospital of Basel		Switzerland	Lucerne	Lucerne	47.05886413594096, 8.297666438109571	Luzern			Paul Friederich
365549-21	72	8	t148	1	4	1	8	4	4	3	21.12.21	2021	NGS00004 (run448)	25467	327279	University Hospital of Basel		Switzerland	Lucerne	Lucerne	47.05886413594096, 8.297666438109571	Luzern			Paul Friederich
367391-20	5	5	t002	1	4	1	4	12	1	10	07.12.20	2020	NGS00004 (run315) Tiefe Abdeckung: 28x	22652	223796/20763845	University Hospital of Basel		Switzerland	Lucerne	Lucerne	47.05886413594096, 8.297666438109571	Luzern			Paul Friederich
367529-20	149	5	t045	1	4	1	4	12	41	10	10.12.20	2020	NGS00004 (run316)	22697	136065/20781534	University Hospital of Basel		Switzerland	Lucerne	Lucerne	47.05886413594096, 8.297666438109571	Luzern			Paul Friederich
368822-19	1	1	t127	1	1	1	1	1	1	1	11.12.19	2019	NGS00004 (run245)	19051	20137470	University Hospital of Basel		Switzerland	Lucerne	Lucerne	47.05886413594096, 8.297666438109571	Luzern			Paul Friederich
40151303-1-17	22	22	t032	7	6	1	5	8	8	6	20.03.17	2017	NGS00120 (run 220)	4964	?	University Hospital of Basel		Switzerland	Lucerne	Lucerne	47.14145719017427, 8.13086040297635	Nottwil			Beatrice Willi
40151303-2-18	22	22	t032	7	6	1	5	8	8	6	20.03.18	2018	NGS00120 (run 220)	4964	?	University Hospital of Basel		Switzerland	Lucerne	Lucerne	47.14145719017427, 8.13086040297635	Nottwil			Beatrice Willi
40151872-17	5	5	t002	1	4	1	4	12	1	10	30.03.17	2017	NGS00120 (run 208)	17587	?	University Hospital of Basel		Switzerland	Lucerne	Lucerne	47.14145719017427, 8.13086040297635	Nottwil			Beatrice Willi
40175320-18	5	5	t002	1	4	1	4	12	1	10	2018	2018	NGS00120 (run201)	16586		University Hospital of Basel		Switzerland	Lucerne	Lucerne	47.14145719017427, 8.13086040297635	Nottwil			Beatrice Willi
24-004207	?	Unknown	t304	12	4	1	4		1	3	not provided	not provided	(run66)	5882		University Hospital of Basel		Switzerland	Lucerne	Lucerne	47.05886413594096, 8.297666438109571	Luzern			Paul Friederich
K357866-18	8	8	t008	3	3	1	1	4	4	3	15.05.18	2018	NGS00120 (run198)	17608		University Hospital of Basel		Switzerland	Lucerne	Lucerne	47.05886413594096, 8.297666438109571	Luzern			Paul Friederich
p355789-18	80	Unknown	t044	1	3	1	14	11	51	10	22.03.18	2018	NGS00004 (run 130)	14980		University Hospital of Basel		Switzerland	Lucerne	Lucerne	47.05886413594096, 8.297666438109571	Luzern			Paul Friederich
p356220-18	80	Unknown	t044	1	3	1	14	11	51	10	03.04.18	2018	NGS00004 (run 130)	14980		University Hospital of Basel		Switzerland	Lucerne	Lucerne	47.05886413594096, 8.297666438109571	Luzern			Paul Friederich
p358195-18	8	8	t008	3	3	1	1	4	4	3	25.05.18	2018	NGS00120 (run198)	16644		University Hospital of Basel		Switzerland	Lucerne	Lucerne	47.05886413594096, 8.297666438109571	Luzern			Paul Friederich
GCA_001351135.1_8489_7_21	250	8	t008	3	3	1	1	4	4	16	1963	1963		?		Public Repositories	ERS157383	United Kingdom			51.50741505, -0.127675809		SAMEA1569595		Public repository
GCA_001351215.1_8489_7_20	250	8	t008	3	3	1	1	4	4	16	1963	1963		?		Public Repositories	ERS157382	United Kingdom			51.50741505, -0.127675809		SAMEA1569605		Public repository
CCOS-1823	7844	8	t037	2	3	383	1	4	4	3	1986	1986	NGS00187 (run 263)	27290		Culture Collection Of Switzerland	E 908 / V0911755(206)	Germany		Munchen	48.11086643,11.47004567	CCOS			Gottfried Dasen	R	R	R	R	R	R	R	R	R	R	R	R	R	R	S	R	R	S	S	S	S	R	R	S
CCOS-1824	7844	8	t037	2	3	383	1	4	4	3	1986	1986	NGS00187 (run 263)	27287		Culture Collection Of Switzerland	E 909 / V0712520(210)	Germany		Munchen	48.11086643,11.47004567	CCOS			Gottfried Dasen	R	R	R	R	R	R	R	R	R	R	R	R	R	R	S	R	R	S	S	S	S	S	R	S
CCOS-1825	7844	8	t037	2	3	383	1	4	4	3	1986	1986	NGS00187 (run 263)	27287		Culture Collection Of Switzerland	E 910 / V0712528(24)	Germany		Munchen	48.11086643,11.47004567	CCOS			Gottfried Dasen	R	R	R	R	R	R	R	R	R	R	R	R	R	R	S	R	R	S	S	S	S	R	R	S
356218-18	30	30	t012	2	2	2	2	6	3	2	04.04.18	2018	NGS00120 (run204)	16556		University Hospital of Basel		Switzerland	Lucerne	Lucerne	47.05886413594096, 8.297666438109571	Luzern			Paul Friederich
357511-18	22	22	t790	7	6	1	5	8	8	6	04.05.18	2018	NGS00120 (run203)	16560		University Hospital of Basel		Switzerland	Lucerne	Lucerne	47.05886413594096, 8.297666438109571	Luzern			Paul Friederich
364382-2-19	188	1	t189	3	1	1	8	1	1	1	23.09.19	2019	NGS00004 (run 231) - Do not report	18464	125459	University Hospital of Basel		Switzerland	Lucerne	Lucerne	47.05886413594096, 8.297666438109571	Luzern			Paul Friederich
GCA_001351235.1_8489_7_25	250	8	t008	3	3	1	1	4	4	16	1963	1963		?		Public Repositories	ERS157387	United Kingdom			51.50741505, -0.127675809		SAMEA1569607		Public repository
CCOS-1834	254	8	t113	3	32	1	1	4	4	3	1985	1985	NGS00187 (run 263)	27276		Culture Collection Of Switzerland	E 921 / 3371	Germany		Munchen	48.11086643,11.47004567	CCOS			Gottfried Dasen	R	R	R	R	R	R	R	R	R	R	R	R	R	R	S	R	R	S	S	S	S	R	R	S
352921-21	2626	5	t509	1	4	325	4	12	1	10	04.03.21	2021	NGS00025 (run342XT)	23316	292256	University Hospital of Basel		Switzerland	Schaffhausen	Schaffhausen	47.71197056443051, 8.635349580691031	Schaffhausen			Marianne Wehrli
360685-18	5	5	t442	1	4	1	4	12	1	10	2018	2018	NGS00025 (run 161)	10755		University Hospital of Basel		Switzerland	Schaffhausen	Schaffhausen	47.71197056443051, 8.635349580691031	Schaffhausen			Marianne Wehrli
824-16	22	22	t223	7	6	1	5	8	8	6	2016	2016	NGS00025 (run 25)	2636		University Hospital of Basel		Switzerland	Schaffhausen	Schaffhausen	47.71197056443051, 8.635349580691031	Schaffhausen			Marianne Wehrli
RS-782752-17	30	30	t318	2	2	2	2	6	3	2	2017	2017	NGS00025 (run 53)	6195		University Hospital of Basel		Switzerland	Schaffhausen	Schaffhausen	47.71197056443051, 8.635349580691031	Schaffhausen			Marianne Wehrli
CCOS-1841	254	8		3	32	1	1	4	4	3	1985	1985	NGS00187 (run 263)	27276		Culture Collection Of Switzerland	E 928 / WinterIII	Germany		Munchen	48.11086643,11.47004567	CCOS			Gottfried Dasen	R	R	R	R	R	R	R	R	R	R	R	R	R	R	S	R	R	S	S	S	S	R	R	S
CCOS-1843	254	8	t113	3	32	1	1	4	4	3	1985	1985	NGS00187 (run 263)	27276		Culture Collection Of Switzerland	E 930 / 46801	Germany		Munchen	48.11086643,11.47004567	CCOS			Gottfried Dasen	R	R	R	R	R	R	R	R	R	R	R	R	R	R	S	S	R	S	S	S	S	R	R	S
CCOS-1844	254	8	t113	3	32	1	1	4	4	3	1985	1985	NGS00187 (run 263)	27276		Culture Collection Of Switzerland	E 931 / 861	Germany		Munchen	48.11086643,11.47004567	CCOS			Gottfried Dasen	R	R	R	R	R	R	R	R	R	R	R	R	R	R	S	R	S	S	S	S	S	R	R	S
358368-20	1	1	t127	1	1	1	1	1	1	1	20.04.20	2020	NGS00197 (run263)	18088		University Hospital of Basel		Switzerland	Zurich	Uster	47.353510710672644, 8.724212724505957
GCA_001351275.1_8489_7_33	250	8	t008	3	3	1	1	4	4	16	1963	1963		?		Public Repositories	ERS157395	United Kingdom			51.50741505, -0.127675809		SAMEA1569609		Public repository
CCOS-1307	247	8	t562	3	3	1	12	4	4	16	1969	1969	NGS00187 (run 255)	?		Culture Collection Of Switzerland	FK262 / Quicken-Dog	United States of America		Palo Alto	37.40570603,-122.1400222	CCOS			Gottfried Dasen	R	R	R	R	R	R	R	R	R	R	R	R	R	R	S	R	S	S	S	S	S	S	S	S
GCA_001351295.1_8489_7_24	250	8	t008	3	3	1	1	4	4	16	1963	1963		?		Public Repositories	ERS157386	United Kingdom			51.50741505, -0.127675809		SAMEA1569617		Public repository
GCA_001351315.1_8489_7_26	250	8	t008	3	3	1	1	4	4	16	1963	1963		?		Public Repositories	ERS157388	United Kingdom			51.50741505, -0.127675809		SAMEA1569618		Public repository
CCOS-1377	7842	8	t051	3	3	1	12	4	501	16	1967	1967	NGS00187 (run 255)	?		Culture Collection Of Switzerland	E 152 / 227/67	Switzerland		Rüti	47.37679015,8.549188226	CCOS			Gottfried Dasen	R	R	R	R	R	R	R	R	R	R	R	R	R	R	S	R	S	S	S	S	S	S	S	S
CCOS-1654	247	8	t051	3	3	1	12	4	4	16	1971	1971	NGS00187 (run 260)	?		Culture Collection Of Switzerland	E 492 / 314/33	Switzerland		Rüti	47.37679015,8.549188226	CCOS			Gottfried Dasen	R	R	R	R	R	R	R	R	R	R	R	R	R	R	S	R	S	S	S	S	S	S	S	S
356384-18	2625	5	t1594	1	377	1	4	12	1	10	06.04.18	2018	NGS00120 (run203)	16558		University Hospital of Basel		Switzerland		Winterthur		Winterthur			Urs Karrer
350661-22	2626	5	t002	1	4	325	4	12	1	10	14.01.22	2022	NGS00025 (run457)	25991	?	University Hospital of Basel		Switzerland	Schaffhausen	Schaffhausen	47.71197056443051, 8.635349580691031	Schaffhausen			Marianne Wehrli
350852-22	45	45	t1946	10	14	8	6	10	3	2	18.01.22	2022	NGS00025 (run459)	25995	?	University Hospital of Basel		Switzerland	Schaffhausen	Schaffhausen	47.71197056443051, 8.635349580691031	Schaffhausen			Marianne Wehrli
351745-21	8	8	t008	3	3	1	1	4	4	3	10.02.21	2021	NGS00025 (run335)	17584	281043	University Hospital of Basel		Switzerland	Schaffhausen	Schaffhausen	47.71197056443051, 8.635349580691031	Schaffhausen			Marianne Wehrli
352038-20	30	30	t019	2	2	2	2	6	3	2	29.01.20	2020	NGS00025 (run249)	13254	167646	University Hospital of Basel		Switzerland	Schaffhausen	Schaffhausen	47.71197056443051, 8.635349580691031	Schaffhausen			Marianne Wehrli
359448-18	737	22	t005	7	6	1	70	8	8	6	22.06.18	2018	NGS00120 (run198)	16564		University Hospital of Basel		Switzerland		Winterthur		Winterthur			Urs Karrer
353962-21	5	5	t062	1	4	1	4	12	1	10	30.03.21	2021	NGS00025 (run351)	23505	302803	University Hospital of Basel		Switzerland	Schaffhausen	Schaffhausen	47.71197056443051, 8.635349580691031	Schaffhausen			Marianne Wehrli
355169-19	22	22	t005	7	6	1	5	8	8	6	01.03.19	2019	NGS00025 (run 200)	15355		University Hospital of Basel		Switzerland	Schaffhausen	Schaffhausen	47.71197056443051, 8.635349580691031	Schaffhausen			Marianne Wehrli
355601-19	2802	8	t008	3	3	1	1	4	4	325	2019	2019	NGS00025 (run 201)	15412	972437	University Hospital of Basel		Switzerland	Schaffhausen	Schaffhausen	47.71197056443051, 8.635349580691031	Schaffhausen			Marianne Wehrli
356137-18	5	5	t688	1	4	1	4	12	1	10	22.03.18	2018	NGS00025 (run 128)	?	875673	University Hospital of Basel		Switzerland	Schaffhausen	Schaffhausen	47.71197056443051, 8.635349580691031	Schaffhausen			Marianne Wehrli
356382-18	5	5	t002	1	4	1	4	12	1	10	2018	2018	NGS00025 (run 129)	?	878831	University Hospital of Basel		Switzerland	Schaffhausen	Schaffhausen	47.71197056443051, 8.635349580691031	Schaffhausen			Marianne Wehrli
356492-21	5	5		1	4	1	4	12	1	10	10.06.21	2021	NGS00025 (run374)	24032	1001485948	University Hospital of Basel		Switzerland	Schaffhausen	Schaffhausen	47.71197056443051, 8.635349580691031	Schaffhausen			Marianne Wehrli
356789-21	225	5	t003	1	4	1	4	12	25	10	17.06.21	2021	NGS00025 (run376)	24060	47638764	University Hospital of Basel		Switzerland	Schaffhausen	Schaffhausen	47.71197056443051, 8.635349580691031	Schaffhausen			Marianne Wehrli
357018-18	22	22	t032	7	6	1	5	8	8	6	2018	2018	NGS00025 (run 134)	17161	882273	University Hospital of Basel		Switzerland	Schaffhausen	Schaffhausen	47.71197056443051, 8.635349580691031	Schaffhausen			Marianne Wehrli
357804-20	88	Unknown	t690	22	1	14	23	12	4	31	06.04.20	2020	NGS00025 (run 260)	19952	185744	University Hospital of Basel		Switzerland	Schaffhausen	Schaffhausen	47.71197056443051, 8.635349580691031	Schaffhausen			Marianne Wehrli
359038-21	1	1	t174	1	1	1	1	1	1	1	04.08.21	2021	NGS00025 (run397)	24553	19222	University Hospital of Basel		Switzerland	Schaffhausen	Schaffhausen	47.71197056443051, 8.635349580691031	Schaffhausen			Marianne Wehrli
359135-19	?	Unknown	t011	3	35	19	2	20		39	2019	2019	NGS00025 (run 211)	16857	992387	University Hospital of Basel		Switzerland	Schaffhausen	Schaffhausen	47.71197056443051, 8.635349580691031	Schaffhausen			Marianne Wehrli
359181-20	1	1	t127	1	1	1	1	1	1	1	11.05.20	2020	NGS00025 (run268)	20678	?	University Hospital of Basel		Switzerland	Schaffhausen	Schaffhausen	47.71197056443051, 8.635349580691031	Schaffhausen			Marianne Wehrli
359213-21	8	8	t024	3	3	1	1	4	4	3	13.08.21	2021	NGS00025 (run394)	24505	349216	University Hospital of Basel		Switzerland	Schaffhausen	Schaffhausen	47.71197056443051, 8.635349580691031	Schaffhausen			Marianne Wehrli
359424-21	1637	5	t13748	1	4	1	127	12	1	10	18.08.21	2021	NGS00025 (run399)	11122	350955	University Hospital of Basel		Switzerland	Schaffhausen	Schaffhausen	47.71197056443051, 8.635349580691031	Schaffhausen			Marianne Wehrli
359803-21	225	5	t014	1	4	1	4	12	25	10	25.08.21	2021	NGS00025 (run401)	24060	1001519015	University Hospital of Basel		Switzerland	Schaffhausen	Schaffhausen	47.71197056443051, 8.635349580691031	Schaffhausen			Marianne Wehrli
359907-18	45	45	t026	10	14	8	6	10	3	2	13.07.18	2018	NGS00120 (run202)	16571		University Hospital of Basel		Switzerland	Schaffhausen	Schaffhausen	47.71197056443051, 8.635349580691031	Schaffhausen			Marianne Wehrli
359908-18	22	22	t8934	7	6	1	5	8	8	6	13.07.18	2018	NGS00120 (run202)	16572		University Hospital of Basel		Switzerland	Schaffhausen	Schaffhausen	47.71197056443051, 8.635349580691031	Schaffhausen			Marianne Wehrli
359909-18	45	45	t026	10	14	8	6	10	3	2	13.07.18	2018	NGS00120 (run202)	16571		University Hospital of Basel		Switzerland	Schaffhausen	Schaffhausen	47.71197056443051, 8.635349580691031	Schaffhausen			Marianne Wehrli
359928-19	22	22	t022	7	6	1	5	8	8	6	06.06.19	2019	NGS00025 (run 215)	735	997075	University Hospital of Basel		Switzerland	Schaffhausen	Schaffhausen	47.71197056443051, 8.635349580691031	Schaffhausen			Marianne Wehrli
360292-20	22	22	t022	7	6	1	5	8	8	6	09.06.20	2020	NGS00025(run274)	735	2471353	University Hospital of Basel		Switzerland	Schaffhausen	Schaffhausen	47.71197056443051, 8.635349580691031	Schaffhausen			Marianne Wehrli
366072-18	30	30	t021	2	2	2	2	6	3	2	09.09.18	2018	NGS00120 (run 228)	17748	19-011	University Hospital of Basel		Switzerland		Winterthur		Winterthur			Urs Karrer
360808-19	22	22	t022	7	6	1	5	8	8	6	2019	2019	NGS00025 (run218)	735		University Hospital of Basel		Switzerland	Schaffhausen	Schaffhausen	47.71197056443051, 8.635349580691031	Schaffhausen			Marianne Wehrli
361520-18	5	5	t002	1	4	1	4	12	1	10	30.08.18	2018	NGS00120 (run202)	6449		University Hospital of Basel		Switzerland	Schaffhausen	Schaffhausen	47.71197056443051, 8.635349580691031	Schaffhausen			Marianne Wehrli
361524-18	8	8	t064	3	3	1	1	4	4	3	30.08.18	2018	NGS00120 (run202)	16578		University Hospital of Basel		Switzerland	Schaffhausen	Schaffhausen	47.71197056443051, 8.635349580691031	Schaffhausen			Marianne Wehrli
361619-19	22	22	t4326	7	6	1	5	8	8	6	2019	2019	NGS00025 (run 222)	17419	109372	University Hospital of Basel		Switzerland	Schaffhausen	Schaffhausen	47.71197056443051, 8.635349580691031	Schaffhausen			Marianne Wehrli
361754-20	22	22	t883	7	6	1	5	8	8	6	16.07.20	2020	NGS00025 (run282)	21342	213844	University Hospital of Basel		Switzerland	Schaffhausen	Schaffhausen	47.71197056443051, 8.635349580691031	Schaffhausen			Marianne Wehrli
362711-21	225	5	t014	1	4	1	4	12	25	10	26.10.21	2021	NGS00025 (run424)	24060	374277	University Hospital of Basel		Switzerland	Schaffhausen	Schaffhausen	47.71197056443051, 8.635349580691031	Schaffhausen			Marianne Wehrli
362712-21	398	Unknown	t011	3	35	19	2	20	26	39	26.10.21	2021	NGS00025 (run424)	21898	374242	University Hospital of Basel		Switzerland	Schaffhausen	Schaffhausen	47.71197056443051, 8.635349580691031	Schaffhausen			Marianne Wehrli
362797-20	1472	30	t665	2	2	2	2	6	3	162	11.08.20	2020	NGS00025 (run286)	21576	501120	University Hospital of Basel		Switzerland	Schaffhausen	Schaffhausen	47.71197056443051, 8.635349580691031	Schaffhausen			Marianne Wehrli
362993-18	1232	Unknown	t034	3	35	167	2	20	26	39	06.10.18	2018	NGS00025 (run 177)	12313	928744	University Hospital of Basel		Switzerland	Schaffhausen	Schaffhausen	47.71197056443051, 8.635349580691031	Schaffhausen			Marianne Wehrli
363085-19	5	5	t105	1	4	1	4	12	1	10	23.08.19	2019	NGS00025 (run 227)	17702	119326	University Hospital of Basel		Switzerland	Schaffhausen	Schaffhausen	47.71197056443051, 8.635349580691031	Schaffhausen			Marianne Wehrli
16-PKNB	22	22	t223	7	6	1	5	8	8	6	2016	2016	NGS00157 (run 229)	?	16/PKNB	University Hospital of Basel		Switzerland				Vetsuisse			Vincent Perreten
363757-18	6	5	t304	12	4	1	4	12	1	3	2018	2018	NGS00025 (run 179)	12393		University Hospital of Basel		Switzerland	Schaffhausen	Schaffhausen	47.71197056443051, 8.635349580691031	Schaffhausen			Marianne Wehrli
364206-20	2626	5	t002	1	4	325	4	12	1	10	17.09.20	2020	NGS00025 (run293)	21785	2511439	University Hospital of Basel		Switzerland	Schaffhausen	Schaffhausen	47.71197056443051, 8.635349580691031	Schaffhausen			Marianne Wehrli
364233-20	1637	5	t13748	1	4	1	127	12	1	10	18.09.20	2020	NGS00025 (run293)	21786	2507807	University Hospital of Basel		Switzerland	Schaffhausen	Schaffhausen	47.71197056443051, 8.635349580691031	Schaffhausen			Marianne Wehrli
364247-18	59	Unknown	t10053	19	23	15	2	19	20	15	2018	2018	NGS00025 (run 182)	4180	937267	University Hospital of Basel		Switzerland	Schaffhausen	Schaffhausen	47.71197056443051, 8.635349580691031	Schaffhausen			Marianne Wehrli
364676-18	88	Unknown	t1376	22	1	14	23	12	4	31	2018	2018	NGS00025 (run 183)	1046	898304/17.6.18	University Hospital of Basel		Switzerland	Schaffhausen	Schaffhausen	47.71197056443051, 8.635349580691031	Schaffhausen			Marianne Wehrli
556-09	2626	5	t1385	1	4	325	4	12	1	10	2009	2009	NGS00025 (run 79)	6261		University Hospital of Basel		Switzerland	Schaffhausen	Schaffhausen	47.71197056443051, 8.635349580691031	Schaffhausen			Marianne Wehrli
608546-18	5	5	t8892	1	4	1	4	12	1	10	08.08.18	2018	NGS00120 (run201)	16607		University Hospital of Basel		Switzerland				SPTH
802006-17	59	Unknown	t172	19	23	15	2	19	20	15	24.03.17	2017	NGS00120 (run224)	4586	17-205	University Hospital of Basel		Switzerland				SCHC
680080-16	1	1	t127	1	1	1	1	1	1	1	2016	2016	NGS00025 (run 27)	4176		University Hospital of Basel		Switzerland	Schaffhausen	Schaffhausen	47.71197056443051, 8.635349580691031	Schaffhausen			Marianne Wehrli
685922-16	5	5	t311	1	4	1	4	12	1	10	2016	2016	NGS00025 (run 27)	4177		University Hospital of Basel		Switzerland	Schaffhausen	Schaffhausen	47.71197056443051, 8.635349580691031	Schaffhausen			Marianne Wehrli
049259-14	88	Unknown	t2649	22	1	14	23	12	4	31	20.08.14	2014	(run53)	?		University Hospital of Basel		Switzerland	Lucerne	Lucerne	47.05886413594096, 8.297666438109571	Luzern			Paul Friederich
750713-16	6	5	t304	12	4	1	4	12	1	3	16.12.16	2016	NGS00120 (run 208)	4568	?	University Hospital of Basel		Switzerland	Schaffhausen	Schaffhausen	47.71197056443051, 8.635349580691031	Schaffhausen			Marianne Wehrli
10640424-17	8	8	t008	3	3	1	1	4	4	3	28.07.17	2017	NGS00004 (run 74)	6208		University Hospital of Basel		Switzerland	Lucerne	Lucerne	47.05886413594096, 8.297666438109571	Luzern			Paul Friederich
809753-17	225	5	t003	1	4	1	4	12	25	10	2017	2017	NGS00025 (run 77)	6177		University Hospital of Basel		Switzerland	Schaffhausen	Schaffhausen	47.71197056443051, 8.635349580691031	Schaffhausen			Marianne Wehrli
819387-17	2626	5	t002	1	4	325	4	12	1	10	2017	2017	NGS00025 (run 79)	6263		University Hospital of Basel		Switzerland	Schaffhausen	Schaffhausen	47.71197056443051, 8.635349580691031	Schaffhausen			Marianne Wehrli
821-16	225	5	t003	1	4	1	4	12	25	10	2016	2016	NGS00025 (run 22)	4617		University Hospital of Basel		Switzerland	Schaffhausen	Schaffhausen	47.71197056443051, 8.635349580691031	Schaffhausen			Marianne Wehrli
363086-19	87	Unknown	t216	19	23	15	2	41	20	15	23.08.19	2019	NGS00025 (run 227)	17703	119539	University Hospital of Basel		Switzerland	Schaffhausen	Schaffhausen	47.71197056443051, 8.635349580691031	Schaffhausen			Marianne Wehrli
823-16	1	1	t127	1	1	1	1	1	1	1	2016	2016	NGS00025 (run 25)	4619		University Hospital of Basel		Switzerland	Schaffhausen	Schaffhausen	47.71197056443051, 8.635349580691031	Schaffhausen			Marianne Wehrli
2865266-17	8	8	t12991	3	3	1	1	4	4	3	30.06.17	2017	NGS00120 (run220)	26837	17-403	University Hospital of Basel		Switzerland	Basel	Arlesheim	47.52817241240247, 7.581593294930953	Bruderholz			Susanne Graf
825-16	59	Unknown	t316	19	23	15	2	19	20	15	2016	2016	NGS00025 (run 25)	4620		University Hospital of Basel		Switzerland	Schaffhausen	Schaffhausen	47.71197056443051, 8.635349580691031	Schaffhausen			Marianne Wehrli
826-16	45	45	t390	10	14	8	6	10	3	2	2016	2016	NGS00025 (run 25)	4621		University Hospital of Basel		Switzerland	Schaffhausen	Schaffhausen	47.71197056443051, 8.635349580691031	Schaffhausen			Marianne Wehrli
827-16	398	Unknown	t011	3	35	19	2	20	26	39	2016	2016	NGS00025 (run 25)	4622		University Hospital of Basel		Switzerland	Schaffhausen	Schaffhausen	47.71197056443051, 8.635349580691031	Schaffhausen			Marianne Wehrli
362563-18	22	22	t852	7	6	1	5	8	8	6	01.05.18	2018	NGS00091 (run 174)	11700	280720-7408	University Hospital of Basel		Switzerland	Zurich	Baden	47.454156872174195, 8.278105521401637	Baden			Romana Kalligaris
206602-18	45	45	t5673	10	14	8	6	10	3	2	31.10.18	2018	NGS00120 (run204)	16551		University Hospital of Basel		Switzerland	Basel	Basel	47.56078557463572, 7.585077643624144	USB			Sarah Tschudin
606296-21	2371	22	t902	258	6	1	5	8	8	6	04.07.21	2021	NGS00123 (run383)	24227	87932899	University Hospital of Basel		Switzerland	Basel	Basel	47.56078557463572, 7.585077643624144	USB			Sarah Tschudin
832-16	7	Unknown	t1943	5	4	1	4	4	6	3	2016	2016	NGS00025 (run 25)	4626		University Hospital of Basel		Switzerland	Schaffhausen	Schaffhausen	47.71197056443051, 8.635349580691031	Schaffhausen			Marianne Wehrli
833-16	225	5	t586	1	4	1	4	12	25	10	2016	2016	NGS00025 (run 25)	4627		University Hospital of Basel		Switzerland	Schaffhausen	Schaffhausen	47.71197056443051, 8.635349580691031	Schaffhausen			Marianne Wehrli
608085-21-wh	2802	8	t6772	3	3	1	1	4	4	325	23.08.21	2021	NGS00123 (run403)	24631	87999864	University Hospital of Basel		Switzerland	Basel	Basel	47.56078557463572, 7.585077643624144	USB			Sarah Tschudin
835-16	59	Unknown	t10053	19	23	15	2	19	20	15	2016	2016	NGS00025 (run 25)	4180		University Hospital of Basel		Switzerland	Schaffhausen	Schaffhausen	47.71197056443051, 8.635349580691031	Schaffhausen			Marianne Wehrli
708218-19	5	5	t105	1	4	1	4	12	1	10	2019	2019	NGS00123 (run 211)	16859	FallNr 86978716	University Hospital of Basel		Switzerland	Basel	Basel	47.56078557463572, 7.585077643624144	USB			Sarah Tschudin
872-16	22	22	t032	7	6	1	5	8	8	6	2016	2016	NGS00025 (run 27)	457		University Hospital of Basel		Switzerland	Schaffhausen	Schaffhausen	47.71197056443051, 8.635349580691031	Schaffhausen			Marianne Wehrli
873-16	80	Unknown	t042	1	3	1	14	11	51	10	2016	2016	NGS00025 (run 27)	4181		University Hospital of Basel		Switzerland	Schaffhausen	Schaffhausen	47.71197056443051, 8.635349580691031	Schaffhausen			Marianne Wehrli
800736-17	146	5	t002	1	43	1	4	12	1	10	03.02.17	2017	NGS00120 (run 221)	4968	?	University Hospital of Basel		Switzerland	Basel	Basel	47.56078557463572, 7.585077643624144	USB			Sarah Tschudin
800865-20	45	45	t362	10	14	8	6	10	3	2	05.02.20	2020	NGS00123 (run 251)	18556		University Hospital of Basel		Switzerland	Basel	Basel	47.56078557463572, 7.585077643624144	USB			Sarah Tschudin
CCOS-1716	247	8	t051	3	3	1	12	4	4	16	1972	1972	NGS00187 (run 262)	?		Culture Collection Of Switzerland	E 571 / 17/22	Switzerland		Schaffhausen	47.71208846,8.635425399	CCOS			Gottfried Dasen	R	R	R	R	R	R	R	R	R	R	R	R	R	R	S	R	S	S	S	S	S	S	R	S
P352591-09	45	45	t230	10	14	8	6	10	3	2	2009	2009	NGS00025 (run 79)	6264		University Hospital of Basel		Switzerland	Schaffhausen	Schaffhausen	47.71197056443051, 8.635349580691031	Schaffhausen			Marianne Wehrli
P358832-09	152	Unknown	t595	46	75	49	44	13	68	60	2009	2009	NGS00025 (run 79)	3367		University Hospital of Basel		Switzerland	Schaffhausen	Schaffhausen	47.71197056443051, 8.635349580691031	Schaffhausen			Marianne Wehrli
802119-21	5	5	t3012	1	4	1	4	12	1	10	13.04.21	2021	NGS00123 (run355)	19974	87808600	University Hospital of Basel		Switzerland	Basel	Basel	47.56078557463572, 7.585077643624144	USB			Sarah Tschudin
804125-17	718	Unknown	t7028	19	122	12	2	13	89	15	22.06.17	2017	NGS00029 / NGS00120 (run 223)	17600	?	University Hospital of Basel		Switzerland	Basel	Basel	47.56078557463572, 7.585077643624144	USB			Sarah Tschudin
CCOS-1638	247	8	t054	3	3	1	12	4	4	16	1971	1971	NGS00187 (run 260)	?		Culture Collection Of Switzerland	E 474 / 301/61	Switzerland		Schlieren	47.37679015,8.549188226	CCOS			Gottfried Dasen	R	R	R	R	R	R	R	R	R	R	R	R	R	R	S	R	S	S	S	S	S	S	S	S
CCOS-1709	247	8	t051	3	3	1	12	4	4	16	1971	1971	NGS00187 (run 262)	?		Culture Collection Of Switzerland	E 557 / 41/3	Switzerland		Schlieren	47.37679015,8.549188226	CCOS			Gottfried Dasen	R	R	R	R	R	R	R	R	R	R	R	R	R	R	S	R	S	S	S	S	S	S	S	S
1650199199-17	4006	5	t002	1	4	1	4	12	455	10	19.01.17	2017	NGS00120 (run221)	26828	17-058	University Hospital of Basel		Switzerland	St. Gallen	St. Gallen	47.42984545229002, 9.387725791118697	St. Gallen			Olivier Nolte
1650281299-17	2626	5	t509	1	4	325	4	12	1	10	29.06.17	2017	NGS00120 (run 222)	17435	17-404	University Hospital of Basel		Switzerland	St. Gallen	St. Gallen	47.42984545229002, 9.387725791118697	St. Gallen			Olivier Nolte
2012-07-12-5070-04-17	239	8	t030	2	3	1	1	4	4	3	08.06.17	2017	NGS00120 (run 220)	17610	?	University Hospital of Basel		Switzerland	St. Gallen	St. Gallen	47.42984545229002, 9.387725791118697	St. Gallen			Olivier Nolte
2016-12-14-3005-01-16	8	8	t068	3	3	1	1	4	4	3	12.01.17	2017	NGS00120 (run 220)	17579	?	University Hospital of Basel		Switzerland	St. Gallen	St. Gallen	47.42984545229002, 9.387725791118697	St. Gallen			Olivier Nolte
2016-12-21-3134-02-16	45	45	t630	10	14	8	6	10	3	2	12.01.17	2017	NGS00120 (run 220)	17580	?	University Hospital of Basel		Switzerland	St. Gallen	St. Gallen	47.42984545229002, 9.387725791118697	St. Gallen			Olivier Nolte
2016-12-22-3085-01-16	939	Unknown	t6509	1	4	1	8	118	4	3	12.01.17	2017	NGS00120 (run 220)	17581	?	University Hospital of Basel		Switzerland	St. Gallen	St. Gallen	47.42984545229002, 9.387725791118697	St. Gallen			Olivier Nolte
808206-19	5	5	t002	1	4	1	4	12	1	10	22.10.19	2019	NGS00123 (run 236)	3508	87163631	University Hospital of Basel		Switzerland	Basel	Basel	47.56078557463572, 7.585077643624144	USB			Sarah Tschudin
2017-03-31-3079-01-17	1413	Unknown	t314	6	5	6	2	162	14	5	11.04.17	2017	NGS00120 (run 220)	17583	?	University Hospital of Basel		Switzerland	St. Gallen	St. Gallen	47.42984545229002, 9.387725791118697	St. Gallen			Olivier Nolte
2017-04-03-3084-03-17	1413	Unknown	t314	6	5	6	2	162	14	5	11.04.17	2017	NGS00120 (run 220)	17583	?	University Hospital of Basel		Switzerland	St. Gallen	St. Gallen	47.42984545229002, 9.387725791118697	St. Gallen			Olivier Nolte
2017-04-11-3156-01-17	1413	Unknown	t314	6	5	6	2	162	14	5	03.05.17	2017	NGS00120 (run 220)	17583	?	University Hospital of Basel		Switzerland	St. Gallen	St. Gallen	47.42984545229002, 9.387725791118697	St. Gallen			Olivier Nolte
2017-05-26-3070-01-17	8	8	t008	3	3	1	1	4	4	3	13.06.17	2017	NGS00120 (run 220)	17584	?	University Hospital of Basel		Switzerland	St. Gallen	St. Gallen	47.42984545229002, 9.387725791118697	St. Gallen			Olivier Nolte
2017-07-25-3104-01-17	8	8	t008	3	3	1	1	4	4	3	25.07.17	2017	NGS00120 (run 221)	17584	?	University Hospital of Basel		Switzerland	St. Gallen	St. Gallen	47.42984545229002, 9.387725791118697	St. Gallen			Olivier Nolte
CCOS-1309	7837	8	t121	3	3	1		4	4	16	1969	1969	NGS00187 (run 255)	?		Culture Collection Of Switzerland	FK264 / Jensen	United States of America		Stanford	37.43337473,-122.1756265	CCOS			Gottfried Dasen	R	R	R	R	R	R	R	R	R	R	R	R	S	R	S	S	S	S	S	S	S	S	S	S
pvl_804835-15	30	30	t433	2	2	2	2	6	3	2	2015	2015	(run49)	5570		University Hospital of Basel		Switzerland	Basel	Basel	47.56078557463572, 7.585077643624144	USB			Sarah Tschudin
358369-20	1	1	t127	1	1	1	1	1	1	1	20.04.20	2020	NGS00197 (run263)	18088		University Hospital of Basel		Switzerland	Zurich	Uster	47.353510710672644, 8.724212724505957
358370-20	1	1	t127	1	1	1	1	1	1	1	20.04.20	2020	NGS00197 (run263)	18088		University Hospital of Basel		Switzerland	Zurich	Uster	47.353510710672644, 8.724212724505957
358422-20	1	1	t127	1	1	1	1	1	1	1	21.04.20	2020	NGS00197 (run263)	18088	801/28615854	University Hospital of Basel		Switzerland	Zurich	Uster	47.353510710672644, 8.724212724505957
809195-21	239	8	t030	2	3	1	1	4	4	3	14.12.21	2021	NGS00123 (run446)	23138	88172018	University Hospital of Basel		Switzerland	Zurich	Uster	47.353510710672644, 8.724212724505957
CCOS-1492	247	8	t051	3	3	1	12	4	4	16	1967	1967	NGS00187 (run 259)	27298		Culture Collection Of Switzerland	E 277 / 40/19	Switzerland		Uster	47.35361974,8.724167913	CCOS			Gottfried Dasen	R	R	R	R	R	R	R	R	R	R	R	R	R	R	S	R	S	S	S	S	S	S	S	S
CCOS-1755	247	8	t051	3	3	1	12	4	4	16	1983	1983	NGS00187 (run 269)	?		Culture Collection Of Switzerland	E 807 / 85V15095	Switzerland		Uster	47.35361974,8.724167913	CCOS			Gottfried Dasen	R	R	R	R	R	R	R	R	R	R	R	R	R	R	R	R	R	S	S	S	S	R	R	S
CCOS-1723	239	8	t037	2	3	1	1	4	4	3	1972	1972	NGS00187 (run 262)	?		Culture Collection Of Switzerland	E 581 / 21/32	Switzerland		Wetzikon	47.3222664,8.802507558	CCOS			Gottfried Dasen	R	R	R	R	R	R	R	R	R	R	R	R	R	R	S	R	S	S	S	S	S	S	R	S
GCA_001351355.1_8489_7_32	250	8	t008	3	3	1	1	4	4	16	1963	1963		?		Public Repositories	ERS157394	United Kingdom			51.50741505, -0.127675809		SAMEA1569626		Public repository
CCOS-1513	247	8	t051	3	3	1	12	4	4	16	1967	1967	NGS00187 (run 259)	27296		Culture Collection Of Switzerland	E 311 / E305 79/22	Switzerland		Will	47.46239283,9.040963353	CCOS			Gottfried Dasen	R	R	R	R	R	R	R	R	R	R	R	R	R	R	S	R	S	S	S	S	S	S	S	S
356383-18	45	45	t015	10	14	8	6	10	3	2	06.04.18	2018	NGS00120 (run203)	16557		University Hospital of Basel		Switzerland		Winterthur		Winterthur			Urs Karrer
010478-15	22	22	t852	7	6	1	5	8	8	6	23.02.15	2015	(run57)	?		University Hospital of Basel		Switzerland	Lucerne	Lucerne	47.05886413594096, 8.297666438109571	Luzern			Paul Friederich
359445-18	45	45	t1946	10	14	8	6	10	3	2	22.06.18	2018	NGS00120 (run198)	16563		University Hospital of Basel		Switzerland		Winterthur		Winterthur			Urs Karrer
359447-18	?	Unknown	t441		23	15	2	19	20	15	22.06.18	2018	NGS00120 (run198)	16565		University Hospital of Basel		Switzerland		Winterthur		Winterthur			Urs Karrer
362013-18	5	5	t311	1	4	1	4	12	1	10	2018	2018	NGS00120 (run201)	16580		University Hospital of Basel		Switzerland	Lucerne	Lucerne	47.05886413594096, 8.297666438109571	Luzern			Paul Friederich
829-16	5	5	t002	1	4	1	4	12	1	10	2016	2016	NGS00025 (run 25)	4624		University Hospital of Basel		Switzerland	Schaffhausen	Schaffhausen	47.71197056443051, 8.635349580691031	Schaffhausen			Marianne Wehrli
366073-18	45	45	t1946	10	14	8	6	10	3	2	18.12.18	2018	NGS00120 (run 228)	16563	19-012	University Hospital of Basel		Switzerland		Winterthur		Winterthur			Urs Karrer
608356-18	22	22		7	6	1	5	8	8	6	02.08.18	2018	NGS00120 (run201)	16606		University Hospital of Basel		Switzerland		Winterthur		Winterthur			Urs Karrer
CCOS-1553	247	8	t051	3	3	1	12	4	4	16	1967	1967	NGS00187 (run 259)	27296		Culture Collection Of Switzerland	E 356 / 164/30	Switzerland		Winterthur	47.50751019,8.727959442	CCOS			Gottfried Dasen	R	R	R	R	R	R	R	R	R	R	R	R	R	R	S	R	S	S	S	S	S	S	S	S
CCOS-1656	247	8	t562	3	3	1	12	4	4	16	1971	1971	NGS00187 (run 260)	?		Culture Collection Of Switzerland	E 494 / 2/100	Switzerland		Winterthur	47.50751019,8.727959442	CCOS			Gottfried Dasen	R	R	R	R	R	R	R	R	R	R	R	R	R	R	S	R	S	S	S	S	S	S	S	S
CCOS-1742	247	8	t008	3	3	1	12	4	4	16	1972	1972	NGS00187 (run 262)	?		Culture Collection Of Switzerland	E 603 / 60/40	Switzerland		Winterthur	47.50751019,8.727959442	CCOS			Gottfried Dasen	R	R	R	R	R	R	R	R	R	R	R	R	R	R	S	R	S	S	S	S	S	S	S	S
CCOS-1796	7844	8	t037	2	3	383	1	4	4	3	1985	1985	NGS00187 (run 268)	?		Culture Collection Of Switzerland	E 876 / 88/V023675	Switzerland		Winterthur	47.50751019,8.727959442	CCOS			Gottfried Dasen	R	R	R	R	R	R	R	R	R	R	R	R	R	R	S	R	R	R	S	S	S	S	S	S
CCOS-1800	7844	8	t037	2	3	383	1	4	4	3	1985	1985	NGS00187 (run 269)	?		Culture Collection Of Switzerland	E 880 / 140/V055177	Switzerland		Winterthur	47.50751019,8.727959442	CCOS			Gottfried Dasen	R	R	R	R	R	R	R	R	R	R	R	R	R	R	S	R	R	R	S	S	S	S	S	S
834-16	30	30	t019	2	2	2	2	6	3	2	2016	2016	NGS00025 (run 25)	4628		University Hospital of Basel		Switzerland	Schaffhausen	Schaffhausen	47.71197056443051, 8.635349580691031	Schaffhausen			Marianne Wehrli
2017-01-04-3095-01-17	22	22	t005	7	6	1	5	8	8	6	12.01.17	2017	NGS00120 (run 221)	17582	?	University Hospital of Basel		Switzerland	St. Gallen	St. Gallen	47.42984545229002, 9.387725791118697	St. Gallen			Olivier Nolte
19463960-17	22	22	t910	7	6	1	5	8	8	6	20.01.17	2017	NGS00120 / NGS00160 (run 221)	4964	?	University Hospital of Basel		Switzerland	Zug	Zug	47.19397540894489, 8.517948493649449	Zug			Olivier Dubuis
19594145-17	22	22	t379	7	6	1	5	8	8	6	31.01.17	2017	NGS00120 / NGS00160 (run 221)	4964	?	University Hospital of Basel		Switzerland	Zug	Zug	47.19397540894489, 8.517948493649449	Zug			Olivier Dubuis
2520149283-17	5	5	t002	1	4	1	4	12	1	10	20.04.17	2017	NGS00120 (run220)	26829	17-253	University Hospital of Basel		Switzerland	Zug	Zug	47.19397540894489, 8.517948493649449	Zug			Olivier Dubuis
362935-19	30	30	t019	2	2	2	2	6	3	2	20.08.19	2019	NGS00160 (run 226)	17434	1003456913	University Hospital of Basel		Switzerland	Zug	Zug	47.19397540894489, 8.517948493649449	Zug			Olivier Dubuis
4261-16	8	8	t008	3	3	1	1	4	4	3	2016	2016	NGS00120 /NGS00160 (run 228)	4977	?	University Hospital of Basel		Switzerland	Zug	Zug	47.19397540894489, 8.517948493649449	Zug			Olivier Dubuis
801-19729769-17	22	22	t032	7	6	1	5	8	8	6	14.02.17	2017	NGS00120 / NGS00160 (run 208)	4964	?	University Hospital of Basel		Switzerland	Zug	Zug	47.19397540894489, 8.517948493649449	Zug			Olivier Dubuis
801-20067474-17	2626	5	t4255	1	4	325	4	12	1	10	04.04.17	2017	NGS00120 / NGS00160 (run 209)	17592	?	University Hospital of Basel		Switzerland	Zug	Zug	47.19397540894489, 8.517948493649449	Zug			Olivier Dubuis
801-20250716-17	45	45	t1078	10	14	8	6	10	3	2	06.05.17	2017	NGS00120 / NGS00160 (run 209)	17594	?	University Hospital of Basel		Switzerland	Zug	Zug	47.19397540894489, 8.517948493649449	Zug			Olivier Dubuis
801-20527688-17	5	5	t002	1	4	1	4	12	1	10	19.06.17	2017	NGS00120 / NGS00160 (run 209)	17595	?	University Hospital of Basel		Switzerland	Zug	Zug	47.19397540894489, 8.517948493649449	Zug			Olivier Dubuis
801-20660045-17	225	5	t003	1	4	1	4	12	25	10	06.10.17	2017	NGS00120 / NGS00160 (run 208)	3497	?	University Hospital of Basel		Switzerland	Zug	Zug	47.19397540894489, 8.517948493649449	Zug			Olivier Dubuis
801-20734935-17	80	Unknown	t3196	1	3	1	14	11	51	10	14.07.17	2017	NGS00120 / NGS00160 (run 208)	17596	?	University Hospital of Basel		Switzerland	Zug	Zug	47.19397540894489, 8.517948493649449	Zug			Olivier Dubuis
801-21635432-17	6	5	t304	12	4	1	4	12	1	3	15.11.17	2017	NGS00120 / NGS00160 (run 208)	17598	?	University Hospital of Basel		Switzerland	Zug	Zug	47.19397540894489, 8.517948493649449	Zug			Olivier Dubuis
801-21660330-17	22	22	t032	7	6	1	5	8	8	6	23.11.17	2017	NGS00120 / NGS00160 (run 206)	17599	?	University Hospital of Basel		Switzerland	Zug	Zug	47.19397540894489, 8.517948493649449	Zug			Olivier Dubuis
CCOS-1313	5	5	t002	1	4	1	4	12	1	10	1980	1980	NGS00187 (run 268)	?		Culture Collection Of Switzerland	FK472 / 4999	Switzerland		Zurich	47.37679015,8.549188226	CCOS			Gottfried Dasen	R	R	R	R	R	R	R	R	R	R	R	R	S	S	S	S	S	S	S	S	S	S	S	S
CCOS-1314	247	8	t051	3	3	1	12	4	4	16	1980	1980	NGS00187 (run 257)	?		Culture Collection Of Switzerland	FK473 / 5239	Switzerland		Zurich	47.37679015,8.549188226	CCOS			Gottfried Dasen	R	R	R	R	R	R	R	R	R	R	R	R	R	R	S	R	S	S	S	S	S	S	S	S
CCOS-1332	247	8	t051	3	3	1	12	4	4	16	1987	1987	NGS00187 (run 255)	?		Culture Collection Of Switzerland	E 6 / 60/54	Switzerland		Zurich	47.37679015,8.549188226	CCOS			Gottfried Dasen	R	R	R	R	R	R	R	R	R	R	R	R	R	R	S	R	S	S	S	S	S	S	S	S
CCOS-1333	247	8	t051	3	3	1	12	4	4	16	1965	1965	NGS00187 (run 255)	?		Culture Collection Of Switzerland	E 7 / 61/74	Switzerland		Zurich	47.37679015,8.549188226	CCOS			Gottfried Dasen	R	R	R	R	R	R	R	R	R	R	R	R	R	R	S	R	S	S	S	S	S	S	S	S
CCOS-1334	247	8	t051	3	3	1	12	4	4	16	1965	1965	NGS00187 (run 255)	?		Culture Collection Of Switzerland	E 8 / 62/59	Switzerland		Zurich	47.37679015,8.549188226	CCOS			Gottfried Dasen	R	R	R	R	R	R	R	R	R	R	R	R	R	R	S	R	S	S	S	S	S	S	S	S
CCOS-1335	247	8	t051	3	3	1	12	4	4	16	1967	1967	NGS00187 (run 255)	?		Culture Collection Of Switzerland	E 11 / 70/36	Switzerland		Zurich	47.37679015,8.549188226	CCOS			Gottfried Dasen	R	R	R	R	R	R	R	R	R	R	R	R	R	R	S	R	S	S	S	S	S	S	S	S
CCOS-1336	247	8	t051	3	3	1	12	4	4	16	1965	1965	NGS00187 (run 255)	?		Culture Collection Of Switzerland	E 12 / E8 2/93	Switzerland		Zurich	47.37679015,8.549188226	CCOS			Gottfried Dasen	R	R	R	R	R	R	R	R	R	R	R	R	R	R	S	R	S	S	S	S	S	S	S	S
CCOS-1337	247	8	t051	3	3	1	12	4	4	16	1965	1965	NGS00187 (run 255)	?		Culture Collection Of Switzerland	E 19 / E7 83/36	Switzerland		Zurich	47.37679015,8.549188226	CCOS			Gottfried Dasen	R	R	R	R	R	R	R	R	R	R	R	R	R	R	S	R	S	S	S	S	S	S	S	S
CCOS-1338	247	8	t051	3	3	1	12	4	4	16	1966	1966	NGS00187 (run 255) Tiefe Abdeckung: 33x	?		Culture Collection Of Switzerland	E 20 / 85/28	Switzerland		Zurich	47.37679015,8.549188226	CCOS			Gottfried Dasen	R	R	R	R	R	R	R	R	R	R	R	R	R	R	S	R	S	S	S	S	S	S	S	S
CCOS-1339	247	8	t051	3	3	1	12	4	4	16	1965	1965	NGS00187 (run 255)	?		Culture Collection Of Switzerland	E 21 / 85/31	Switzerland		Zurich	47.37679015,8.549188226	CCOS			Gottfried Dasen	R	R	R	R	R	R	R	R	R	R	R	R	R	R	S	R	S	S	S	S	S	S	S	S
CCOS-1340	247	8	t051	3	3	1	12	4	4	16	1965	1965	NGS00187 (run 255) Tiefe Abdeckung: 32x	?		Culture Collection Of Switzerland	E 48 / 121/97	Switzerland		Zurich	47.37679015,8.549188226	CCOS			Gottfried Dasen	R	R	R	R	R	R	R	R	R	R	R	R	R	R	S	R	S	S	S	S	S	S	S	S
CCOS-1341	247	8	t051	3	3	1	12	4	4	16	1965	1965	NGS00187 (run 255) Tiefe Abdeckung: 24x	?		Culture Collection Of Switzerland	E 50 / 46204	Switzerland		Zurich	47.37679015,8.549188226	CCOS			Gottfried Dasen	R	R	R	R	R	R	R	R	R	R	R	R	R	R	S	R	S	S	S	S	S	S	S	S
CCOS-1342	247	8	t051	3	3	1	12	4	4	16	1965	1965	NGS00187 (run 255)	?		Culture Collection Of Switzerland	E 52 / 133/10	Switzerland		Zurich	47.37679015,8.549188226	CCOS			Gottfried Dasen	R	R	R	R	R	R	R	R	R	R	R	R	R	R	S	R	S	S	S	S	S	S	S	S
CCOS-1343	247	8	t051	3	3	1	12	4	4	16	1965	1965	NGS00187 (run 255)	?		Culture Collection Of Switzerland	E 55 / 146/27	Switzerland		Zurich	47.37679015,8.549188226	CCOS			Gottfried Dasen	R	R	R	R	R	R	R	R	R	R	R	R	R	R	S	R	S	S	S	S	S	S	S	S
CCOS-1344	247	8	t051	3	3	1	12	4	4	16	1965	1965	NGS00187 (run 255) Tiefe Abdeckung: 27x	?		Culture Collection Of Switzerland	E 60 / 144/95	Switzerland		Zurich	47.37679015,8.549188226	CCOS			Gottfried Dasen	R	R	R	R	R	R	R	R	R	R	R	R	R	R	S	R	S	S	S	S	S	S	S	S
CCOS-1345	247	8	t051	3	3	1	12	4	4	16	1965	1965	NGS00187 (run 255) Tiefe Abdeckung: 30x	?		Culture Collection Of Switzerland	E 61 / 148/45	Switzerland		Zurich	47.37679015,8.549188226	CCOS			Gottfried Dasen	R	R	R	R	R	R	R	R	R	R	R	R	R	R	S	R	S	S	S	S	S	S	S	S
CCOS-1346	247	8	t051	3	3	1	12	4	4	16	1965	1965	NGS00187 (run 255)	?		Culture Collection Of Switzerland	E 62 / 148/49	Switzerland		Zurich	47.37679015,8.549188226	CCOS			Gottfried Dasen	R	R	R	R	R	R	R	R	R	R	R	R	R	R	S	R	S	S	S	S	S	S	S	S
CCOS-1347	247	8	t051	3	3	1	12	4	4	16	1965	1965	NGS00187 (run 255)	?		Culture Collection Of Switzerland	E 68 / 155/50	Switzerland		Zurich	47.37679015,8.549188226	CCOS			Gottfried Dasen	R	R	R	R	R	R	R	R	R	R	R	R	R	R	S	R	S	S	S	S	S	S	S	S
CCOS-1348	247	8	t051	3	3	1	12	4	4	16	1965	1965	NGS00187 (run 269)	?		Culture Collection Of Switzerland	E 69 / 155/153	Switzerland		Zurich	47.37679015,8.549188226	CCOS			Gottfried Dasen	R	R	R	R	R	R	R	R	R	R	R	R	R	R	S	R	S	S	S	S	S	S	S	S
CCOS-1350	247	8	t051	3	3	1	12	4	4	16	1965	1965	NGS00187 (run 255) Tiefe Abdeckung: 26x	?		Culture Collection Of Switzerland	E 71 / 157/12	Switzerland		Zurich	47.37679015,8.549188226	CCOS			Gottfried Dasen	R	R	R	R	R	R	R	R	R	R	R	R	R	R	S	R	S	S	S	S	S	S	S	S
CCOS-1351	247	8	t051	3	3	1	12	4	4	16	1965	1965	NGS00187 (run 254)	?		Culture Collection Of Switzerland	E 75 / 159/77	Switzerland		Zurich	47.37679015,8.549188226	CCOS			Gottfried Dasen	R	R	R	R	R	R	R	R	R	R	R	R	R	R	S	R	S	S	S	S	S	S	S	S
CCOS-1352	247	8	t051	3	3	1	12	4	4	16	1965	1965	NGS00187 (run 254)	?		Culture Collection Of Switzerland	E 78 / 164/3	Switzerland		Zurich	47.37679015,8.549188226	CCOS			Gottfried Dasen	R	R	R	R	R	R	R	R	R	R	R	R	R	R	S	R	S	S	S	S	S	S	S	S
CCOS-1353	247	8	t051	3	3	1	12	4	4	16	1965	1965	NGS00187 (run 254)	?		Culture Collection Of Switzerland	E 79 / 164/14	Switzerland		Zurich	47.37679015,8.549188226	CCOS			Gottfried Dasen	R	R	R	R	R	R	R	R	R	R	R	R	R	R	S	R	S	S	S	S	S	S	S	S
CCOS-1354	247	8	t051	3	3	1	12	4	4	16	1965	1965	NGS00187 (run 254)	?		Culture Collection Of Switzerland	E 83 / 167/36	Switzerland		Zurich	47.37679015,8.549188226	CCOS			Gottfried Dasen	R	R	R	R	R	R	R	R	R	R	R	R	R	R	S	R	S	S	S	S	S	S	S	S
CCOS-1355	247	8	t051	3	3	1	12	4	4	16	1965	1965	NGS00187 (run 254)	?		Culture Collection Of Switzerland	E 87 / 172/70	Switzerland		Zurich	47.37679015,8.549188226	CCOS			Gottfried Dasen	R	R	R	R	R	R	R	R	R	R	R	R	R	R	S	R	S	S	S	S	S	S	S	S
CCOS-1356	247	8	t051	3	3	1	12	4	4	16	1965	1965	NGS00187 (run 254)	?		Culture Collection Of Switzerland	E 88 / 173/42	Switzerland		Zurich	47.37679015,8.549188226	CCOS			Gottfried Dasen	R	R	R	R	R	R	R	R	R	R	R	R	R	R	S	R	S	S	S	S	S	S	S	S
CCOS-1357	247	8	t051	3	3	1	12	4	4	16	1965	1965	NGS00187 (run 254)	?		Culture Collection Of Switzerland	E 90 / 171/95	Switzerland		Zurich	47.37679015,8.549188226	CCOS			Gottfried Dasen	R	R	R	R	R	R	R	R	R	R	R	R	S	R	S	S	S	S	S	S	S	S	S	S
CCOS-1358	247	8	t051	3	3	1	12	4	4	16	1965	1965	NGS00187 (run 254)	?		Culture Collection Of Switzerland	E 91 / 176/26	Switzerland		Zurich	47.37679015,8.549188226	CCOS			Gottfried Dasen	R	R	R	R	R	R	R	R	R	R	R	R	R	R	S	R	S	S	S	S	S	S	S	S
CCOS-1359	247	8	t051	3	3	1	12	4	4	16	1965	1965	NGS00187 (run 254)	?		Culture Collection Of Switzerland	E 97 / 181/79	Switzerland		Zurich	47.37679015,8.549188226	CCOS			Gottfried Dasen	R	R	R	R	R	R	R	R	R	R	R	R	R	R	S	R	S	S	S	S	S	S	S	S
CCOS-1360	247	8	t051	3	3	1	12	4	4	16	1965	1965	NGS00187 (run 254)	?		Culture Collection Of Switzerland	E 98 / 177/98	Switzerland		Zurich	47.37679015,8.549188226	CCOS			Gottfried Dasen	R	R	R	R	R	R	R	R	R	R	R	R	R	R	S	R	S	S	S	S	S	S	S	S
CCOS-1361	247	8	t051	3	3	1	12	4	4	16	1967	1967	NGS00187 (run 254)	?		Culture Collection Of Switzerland	E 99 / 180/84	Switzerland		Zurich	47.37679015,8.549188226	CCOS			Gottfried Dasen	R	R	R	R	R	R	R	R	R	R	R	R	R	R	S	R	S	S	S	S	S	S	S	S
CCOS-1362	247	8	t051	3	3	1	12	4	4	16	1966	1966	NGS00187 (run 254) Tiefe Abdeckung: 32x	?		Culture Collection Of Switzerland	E 106 / 187/12	Switzerland		Zurich	47.37679015,8.549188226	CCOS			Gottfried Dasen	R	R	R	R	R	R	R	R	R	R	R	R	R	R	S	R	S	S	S	S	S	S	S	S
CCOS-1363	247	8	t051	3	3	1	12	4	4	16	1966	1966	NGS00187 (run 254)	?		Culture Collection Of Switzerland	E 110 / 194/16	Switzerland		Zurich	47.37679015,8.549188226	CCOS			Gottfried Dasen	R	R	R	R	R	R	R	R	R	R	R	R	R	R	S	R	S	S	S	S	S	S	S	S
CCOS-1364	247	8	t051	3	3	1	12	4	4	16	1966	1966	NGS00187 (run 254)	?		Culture Collection Of Switzerland	E 112 / 194/24	Switzerland		Zurich	47.37679015,8.549188226	CCOS			Gottfried Dasen	R	R	R	R	R	R	R	R	R	R	R	R	R	R	S	R	S	S	S	S	S	S	S	S
CCOS-1365	247	8	t051	3	3	1	12	4	4	16	1966	1966	NGS00187 (run 254)	?		Culture Collection Of Switzerland	E 114 / 195/39	Switzerland		Zurich	47.37679015,8.549188226	CCOS			Gottfried Dasen	R	R	R	R	R	R	R	R	R	R	R	R	R	R	S	R	S	S	S	S	S	S	S	S
CCOS-1366	247	8	t051	3	3	1	12	4	4	16	1966	1966	NGS00187 (run 254)	?		Culture Collection Of Switzerland	E 121 / 199/59	Switzerland		Zurich	47.37679015,8.549188226	CCOS			Gottfried Dasen	R	R	R	R	R	R	R	R	R	R	R	R	R	R	S	R	S	S	S	S	S	S	S	S
CCOS-1367	247	8	t051	3	3	1	12	4	4	16	1966	1966	NGS00187 (run 254)	?		Culture Collection Of Switzerland	E 122 / 199/10	Switzerland		Zurich	47.37679015,8.549188226	CCOS			Gottfried Dasen	R	R	R	R	R	R	R	R	R	R	R	R	R	R	S	R	S	S	S	S	S	S	S	S
CCOS-1368	247	8	t051	3	3	1	12	4	4	16	1966	1966	NGS00187 (run 254)	?		Culture Collection Of Switzerland	E 124 / 200/4	Switzerland		Zurich	47.37679015,8.549188226	CCOS			Gottfried Dasen	R	R	R	R	R	R	R	R	R	R	R	R	R	R	S	R	S	S	S	S	S	S	S	S
CCOS-1369	247	8	t051	3	3	1	12	4	4	16	1966	1966	NGS00187 (run 254)	?		Culture Collection Of Switzerland	E 129 / 203/91	Switzerland		Zurich	47.37679015,8.549188226	CCOS			Gottfried Dasen	R	R	R	R	R	R	R	R	R	R	R	R	R	R	S	R	S	S	S	S	S	S	S	S
CCOS-1370	247	8	t051	3	3	1	12	4	4	16	1966	1966	NGS00187 (run 254)	?		Culture Collection Of Switzerland	E 131 / E114 190/21	Switzerland		Zurich	47.37679015,8.549188226	CCOS			Gottfried Dasen	R	R	R	R	R	R	R	R	R	R	R	R	R	R	S	R	S	S	S	S	S	S	S	S
CCOS-1371	247	8	t051	3	3	1	12	4	4	16	1966	1966	NGS00187 (run 254)	?		Culture Collection Of Switzerland	E 135 / 205/70	Switzerland		Zurich	47.37679015,8.549188226	CCOS			Gottfried Dasen	R	R	R	R	R	R	R	R	R	R	R	R	R	R	S	R	S	S	S	S	S	S	S	S
CCOS-1372	247	8	t051	3	3	1	12	4	4	16	1966	1966	NGS00187 (run 254)	?		Culture Collection Of Switzerland	E 136 / E121 203/91	Switzerland		Zurich	47.37679015,8.549188226	CCOS			Gottfried Dasen	R	R	R	R	R	R	R	R	R	R	R	R	R	R	S	R	S	S	S	S	S	S	S	S
CCOS-1373	247	8	t051	3	3	1	12	4	4	16	1966	1966	NGS00187 (run 254)	?		Culture Collection Of Switzerland	E 138 / 206/99	Switzerland		Zurich	47.37679015,8.549188226	CCOS			Gottfried Dasen	R	R	R	R	R	R	R	R	R	R	R	R	R	R	S	R	S	S	S	S	S	S	S	S
CCOS-1374	247	8	t051	3	3	1	12	4	4	16	1967	1967	NGS00187 (run 254)	?		Culture Collection Of Switzerland	E 142 / 210/23	Switzerland		Zurich	47.37679015,8.549188226	CCOS			Gottfried Dasen	R	R	R	R	R	R	R	R	R	R	R	R	R	R	S	R	S	S	S	S	S	S	S	S
CCOS-1375	247	8	t051	3	3	1	12	4	4	16	1965	1965	NGS00187 (run 255) Tiefe Abdeckung: 32x	?		Culture Collection Of Switzerland	E 143 / 208/33	Switzerland		Zurich	47.37679015,8.549188226	CCOS			Gottfried Dasen	R	R	R	R	R	R	R	R	R	R	R	R	R	R	S	R	S	S	S	S	S	S	S	S
CCOS-1376	247	8	t562	3	3	1	12	4	4	16	1966	1966	NGS00187 (run 255) Tiefe Abdeckung: 32x	?		Culture Collection Of Switzerland	E 148 / 217/60	Switzerland		Zurich	47.37679015,8.549188226	CCOS			Gottfried Dasen	R	R	R	R	R	R	R	R	R	R	R	R	R	R	S	R	S	S	S	S	S	S	S	S
CCOS-1378	247	8	t051	3	3	1	12	4	4	16	1966	1966	NGS00187 (run 255)	?		Culture Collection Of Switzerland	E 155 / 16/46	Switzerland		Zurich	47.37679015,8.549188226	CCOS			Gottfried Dasen	R	R	R	R	R	R	R	R	R	R	R	R	R	R	S	R	S	S	S	S	S	S	S	S
CCOS-1379	247	8	t562	3	3	1	12	4	4	16	1966	1966	NGS00187 (run 255)	?		Culture Collection Of Switzerland	E 156 / 15/46	Switzerland		Zurich	47.37679015,8.549188226	CCOS			Gottfried Dasen	R	R	R	R	R	R	R	R	R	R	R	R	R	R	S	R	S	S	S	S	S	S	S	S
CCOS-1380	247	8	t051	3	3	1	12	4	4	16	1966	1966	NGS00187 (run 255)	?		Culture Collection Of Switzerland	E 157 / 42370	Switzerland		Zurich	47.37679015,8.549188226	CCOS			Gottfried Dasen	R	R	R	R	R	R	R	R	R	R	R	R	R	R	S	R	S	S	S	S	S	S	S	S
CCOS-1381	247	8	t051	3	3	1	12	4	4	16	1966	1966	NGS00187 (run 255) Tiefe Abdeckung: 27x	?		Culture Collection Of Switzerland	E 158 / 18/91	Switzerland		Zurich	47.37679015,8.549188226	CCOS			Gottfried Dasen	R	R	R	R	R	R	R	R	R	R	R	R	R	R	S	R	S	S	S	S	S	S	S	S
CCOS-1382	247	8	t051	3	3	1	12	4	4	16	1966	1966	NGS00187 (run 255)	?		Culture Collection Of Switzerland	E 159 / 19/13	Switzerland		Zurich	47.37679015,8.549188226	CCOS			Gottfried Dasen	R	R	R	R	R	R	R	R	R	R	R	R	R	R	S	R	S	S	S	S	S	S	S	S
CCOS-1383	247	8	t562	3	3	1	12	4	4	16	1966	1966	NGS00187 (run 255)	?		Culture Collection Of Switzerland	E 160 / 16/79	Switzerland		Zurich	47.37679015,8.549188226	CCOS			Gottfried Dasen	R	R	R	R	R	R	R	R	R	R	R	R	R	R	S	R	S	S	S	S	S	S	S	S
CCOS-1384	247	8	t051	3	3	1	12	4	4	16	1966	1966	NGS00187 (run 255)	?		Culture Collection Of Switzerland	E 161 / 21002	Switzerland		Zurich	47.37679015,8.549188226	CCOS			Gottfried Dasen	R	R	R	R	R	R	R	R	R	R	R	R	R	R	S	R	S	S	S	S	S	S	S	S
CCOS-1385	247	8	t051	3	3	1	12	4	4	16	1966	1966	NGS00187 (run 255)	?		Culture Collection Of Switzerland	E 162 / 44718	Switzerland		Zurich	47.37679015,8.549188226	CCOS			Gottfried Dasen	R	R	R	R	R	R	R	R	R	R	R	R	R	R	S	R	S	S	S	S	S	S	S	S
CCOS-1386	247	8	t051	3	3	1	12	4	4	16	1966	1966	NGS00187 (run 255)	?		Culture Collection Of Switzerland	E 163 / 13/95	Switzerland		Zurich	47.37679015,8.549188226	CCOS			Gottfried Dasen	R	R	R	R	R	R	R	R	R	R	R	R	R	R	S	R	S	S	S	S	S	S	S	S
CCOS-1387	247	8	t051	3	3	1	12	4	4	16	1966	1966	NGS00187 (run 255)	?		Culture Collection Of Switzerland	E 164 / Dec.93	Switzerland		Zurich	47.37679015,8.549188226	CCOS			Gottfried Dasen	R	R	R	R	R	R	R	R	R	R	R	R	R	R	S	R	S	S	S	S	S	S	S	S
CCOS-1388-wh2	247	8		3	3	1	12	4	4	16	1966	1966	NGS00187 (run 257)	?		Culture Collection Of Switzerland	E 165 / Dec.76	Switzerland		Zurich	47.37679015,8.549188226	CCOS			Gottfried Dasen	R	R	R	R	R	R	R	R	R	R	R	R	R	R	S	R	S	S	S	S	S	S	S	S
CCOS-1389-wh	247	8	t051	3	3	1	12	4	4	16	1966	1966	NGS00187 (run 255)	?		Culture Collection Of Switzerland	E 166 / 19299	Switzerland		Zurich	47.37679015,8.549188226	CCOS			Gottfried Dasen	R	R	R	R	R	R	R	R	R	R	R	R	R	R	S	R	S	S	S	S	S	S	S	S
CCOS-1390	247	8	t562	3	3	1	12	4	4	16	1966	1966	NGS00187 (run 255)	?		Culture Collection Of Switzerland	E 167 / 14/54	Switzerland		Zurich	47.37679015,8.549188226	CCOS			Gottfried Dasen	R	R	R	R	R	R	R	R	R	R	R	R	R	R	S	R	S	S	S	S	S	S	S	S
CCOS-1391	247	8	t562	3	3	1	12	4	4	16	1966	1966	NGS00187 (run 255)	?		Culture Collection Of Switzerland	E 168 / 19391	Switzerland		Zurich	47.37679015,8.549188226	CCOS			Gottfried Dasen	R	R	R	R	R	R	R	R	R	R	R	R	R	R	S	R	S	S	S	S	S	S	S	S
CCOS-1392	247	8	t051	3	3	1	12	4	4	16	1966	1966	NGS00187 (run 255)	?		Culture Collection Of Switzerland	E 169 / 30713	Switzerland		Zurich	47.37679015,8.549188226	CCOS			Gottfried Dasen	R	R	R	R	R	R	R	R	R	R	R	R	R	R	S	R	S	S	S	S	S	S	S	S
CCOS-1393	247	8	t051	3	3	1	12	4	4	16	1966	1966	NGS00187 (run 255)	?		Culture Collection Of Switzerland	E 171 / 24624	Switzerland		Zurich	47.37679015,8.549188226	CCOS			Gottfried Dasen	R	R	R	R	R	R	R	R	R	R	R	R	R	R	S	R	S	S	S	S	S	S	S	S
CCOS-1394	247	8	t051	3	3	1	12	4	4	16	1966	1966	NGS00187 (run 255)	?		Culture Collection Of Switzerland	E 172 / 20/49	Switzerland		Zurich	47.37679015,8.549188226	CCOS			Gottfried Dasen	R	R	R	R	R	R	R	R	R	R	R	R	R	R	S	R	S	S	S	S	S	S	S	S
CCOS-1395-wh2	247	8	t051	3	3	1	12	4	4	16	1966	1966	NGS00187 (run 257)	?		Culture Collection Of Switzerland	E 173 / E160 23/33	Switzerland		Zurich	47.37679015,8.549188226	CCOS			Gottfried Dasen	R	R	R	R	R	R	R	R	R	R	R	R	R	R	S	R	S	S	S	S	S	S	S	S
CCOS-1396-wh2	247	8	t562	3	3	1	12	4	4	16	1966	1966	NGS00187 (run 257)	?		Culture Collection Of Switzerland	E 174 / E157 227/19	Switzerland		Zurich	47.37679015,8.549188226	CCOS			Gottfried Dasen	R	R	R	R	R	R	R	R	R	R	R	R	R	R	S	R	S	S	S	S	S	S	S	S
CCOS-1397	247	8	t051	3	3	1	12	4	4	16	1966	1966	NGS00187 (run 255)	?		Culture Collection Of Switzerland	E 175 / 24/82	Switzerland		Zurich	47.37679015,8.549188226	CCOS			Gottfried Dasen	R	R	R	R	R	R	R	R	R	R	R	R	R	R	S	R	S	S	S	S	S	S	S	S
CCOS-1401	247	8	t051	3	3	1	12	4	4	16	1966	1966	NGS00187 (run 257)	?		Culture Collection Of Switzerland	E 179 / 17/21	Switzerland		Zurich	47.37679015,8.549188226	CCOS			Gottfried Dasen	R	R	R	R	R	R	R	R	R	R	R	R	R	R	S	R	S	S	S	S	S	S	S	S
CCOS-1402	247	8	t051	3	3	1	12	4	4	16	1966	1966	NGS00187 (run 257)	?		Culture Collection Of Switzerland	E 180 / 15/70	Switzerland		Zurich	47.37679015,8.549188226	CCOS			Gottfried Dasen	R	R	R	R	R	R	R	R	R	R	R	R	R	R	S	R	S	S	S	S	S	S	S	S
CCOS-1403	247	8	t051	3	3	1	12	4	4	16	1966	1966	NGS00187 (run 257)	?		Culture Collection Of Switzerland	E 184 / 52/85	Switzerland		Zurich	47.37679015,8.549188226	CCOS			Gottfried Dasen	R	R	R	R	R	R	R	R	R	R	R	R	R	R	S	R	S	S	S	S	S	S	S	S
CCOS-1404	247	8	t051	3	3	1	12	4	4	16	1966	1966	NGS00187 (run 257)	?		Culture Collection Of Switzerland	E 186 / 63/73	Switzerland		Zurich	47.37679015,8.549188226	CCOS			Gottfried Dasen	R	R	R	R	R	R	R	R	R	R	R	R	R	R	S	R	S	S	S	S	S	S	S	S
CCOS-1405	247	8	t051	3	3	1	12	4	4	16	1966	1966	NGS00187 (run 257)	?		Culture Collection Of Switzerland	E 186a / 63/73	Switzerland		Zurich	47.37679015,8.549188226	CCOS			Gottfried Dasen	R	R	R	R	R	R	R	R	R	R	R	R	R	R	S	R	S	S	S	S	R	S	S	S
CCOS-1406	247	8	t051	3	3	1	12	4	4	16	1966	1966	NGS00187 (run 257)	?		Culture Collection Of Switzerland	E 186b / 63/73	Switzerland		Zurich	47.37679015,8.549188226	CCOS			Gottfried Dasen	R	R	R	R	R	R	R	R	R	R	R	R	R	R	S	R	S	S	S	S	S	S	S	S
CCOS-1408	247	8	t051	3	3	1	12	4	4	16	1966	1966	NGS00187 (run 257)	?		Culture Collection Of Switzerland	E 189 / 72/31	Switzerland		Zurich	47.37679015,8.549188226	CCOS			Gottfried Dasen	R	R	R	R	R	R	R	R	R	R	R	R	R	R	S	R	S	S	S	S	S	S	S	S
CCOS-1409	247	8	t051	3	3	1	12	4	4	16	1966	1966	NGS00187 (run 257)	?		Culture Collection Of Switzerland	E 190 / 72/25	Switzerland		Zurich	47.37679015,8.549188226	CCOS			Gottfried Dasen	R	R	R	R	R	R	R	R	R	R	R	R	R	R	S	R	S	S	S	S	S	S	S	S
CCOS-1410	250	8	t024	3	3	1	1	4	4	16	1966	1966	NGS00187 (run 257)	?		Culture Collection Of Switzerland	E 191 / 72/9	Switzerland		Zurich	47.37679015,8.549188226	CCOS			Gottfried Dasen	R	R	R	R	R	R	R	R	R	R	R	R	R	R	S	R	S	S	S	S	S	S	S	S
CCOS-1411	247	8	t051	3	3	1	12	4	4	16	1966	1966	NGS00187 (run 257)	?		Culture Collection Of Switzerland	E 192 / 74/90	Switzerland		Zurich	47.37679015,8.549188226	CCOS			Gottfried Dasen	R	R	R	R	R	R	R	R	R	R	R	R	R	R	S	R	S	S	S	S	S	S	S	S
CCOS-1412	247	8	t051	3	3	1	12	4	4	16	1966	1966	NGS00187 (run 257)	?		Culture Collection Of Switzerland	E 193 / E165 74/4	Switzerland		Zurich	47.37679015,8.549188226	CCOS			Gottfried Dasen	R	R	R	R	R	R	R	R	R	R	R	R	R	R	S	R	S	S	S	S	S	S	S	S
CCOS-1414	247	8	t051	3	3	1	12	4	4	16	1966	1966	NGS00187 (run 257)	?		Culture Collection Of Switzerland	E 194a / 80/72	Switzerland		Zurich	47.37679015,8.549188226	CCOS			Gottfried Dasen	R	R	R	R	R	R	R	R	R	R	R	R	R	R	S	R	S	S	S	S	S	S	S	S
CCOS-1416	247	8	t051	3	3	1	12	4	4	16	1966	1966	NGS00187 (run 257)	?		Culture Collection Of Switzerland	E 196 / 78/10	Switzerland		Zurich	47.37679015,8.549188226	CCOS			Gottfried Dasen	R	R	R	R	R	R	R	R	R	R	R	R	R	R	S	R	S	S	S	S	S	S	S	S
CCOS-1417	247	8	t051	3	3	1	12	4	4	16	1967	1967	NGS00187 (run 257)	?		Culture Collection Of Switzerland	E 197 / 72/43	Switzerland		Zurich	47.37679015,8.549188226	CCOS			Gottfried Dasen	R	R	R	R	R	R	R	R	R	R	R	R	R	R	S	R	S	S	S	S	S	S	S	S
CCOS-1418	247	8	t051	3	3	1	12	4	4	16	1966	1966	NGS00187 (run 257)	?		Culture Collection Of Switzerland	E 198 / 63/34	Switzerland		Zurich	47.37679015,8.549188226	CCOS			Gottfried Dasen	R	R	R	R	R	R	R	R	R	R	R	R	R	R	S	R	S	S	S	S	S	S	S	S
CCOS-1419	247	8	t051	3	3	1	12	4	4	16	1966	1966	NGS00187 (run 257)	?		Culture Collection Of Switzerland	E 200 / E189 74/22	Switzerland		Zurich	47.37679015,8.549188226	CCOS			Gottfried Dasen	R	R	R	R	R	R	R	R	R	R	R	R	R	R	S	R	S	S	S	S	S	S	S	S
CCOS-1420	247	8	t051	3	3	1	12	4	4	16	1966	1966	NGS00187 (run 257)	?		Culture Collection Of Switzerland	E 201 / 73/55	Switzerland		Zurich	47.37679015,8.549188226	CCOS			Gottfried Dasen	R	R	R	R	R	R	R	R	R	R	R	R	R	R	S	R	S	S	S	S	S	S	S	S
CCOS-1421	247	8	t051	3	3	1	12	4	4	16	1966	1966	NGS00187 (run 257)	?		Culture Collection Of Switzerland	E 202 / 79/59	Switzerland		Zurich	47.37679015,8.549188226	CCOS			Gottfried Dasen	R	R	R	R	R	R	R	R	R	R	R	R	R	R	S	R	S	S	S	S	S	S	S	S
CCOS-1423	247	8	t051	3	3	1	12	4	4	16	1966	1966	NGS00187 (run 257)	?		Culture Collection Of Switzerland	E 203a / 81/61	Switzerland		Zurich	47.37679015,8.549188226	CCOS			Gottfried Dasen	R	R	R	R	R	R	R	R	R	R	R	R	R	R	S	R	S	S	S	S	S	S	S	S
CCOS-1425	247	8	t051	3	3	1	12	4	4	16	1966	1966	NGS00187 (run 257)	?		Culture Collection Of Switzerland	E 204 / 80/67	Switzerland		Zurich	47.37679015,8.549188226	CCOS			Gottfried Dasen	R	R	R	R	R	R	R	R	R	R	R	R	R	R	S	R	S	S	S	S	S	S	S	S
CCOS-1426	247	8	t051	3	3	1	12	4	4	16	1966	1966	NGS00187 (run 257)	?		Culture Collection Of Switzerland	E 205 / 79/53	Switzerland		Zurich	47.37679015,8.549188226	CCOS			Gottfried Dasen	R	R	R	R	R	R	R	R	R	R	R	R	R	R	S	R	S	S	S	S	S	S	S	S
CCOS-1427	247	8	t051	3	3	1	12	4	4	16	1966	1966	NGS00187 (run 257)	?		Culture Collection Of Switzerland	E 206 / 78/11	Switzerland		Zurich	47.37679015,8.549188226	CCOS			Gottfried Dasen	R	R	R	R	R	R	R	R	R	R	R	R	R	R	S	R	S	S	S	S	S	S	S	S
CCOS-1428	247	8	t051	3	3	1	12	4	4	16	1966	1966	NGS00187 (run 257)	?		Culture Collection Of Switzerland	E 207 / 80/44	Switzerland		Zurich	47.37679015,8.549188226	CCOS			Gottfried Dasen	R	R	R	R	R	R	R	R	R	R	R	R	R	R	S	R	S	S	S	S	S	S	S	S
CCOS-1429	247	8	t051	3	3	1	12	4	4	16	1966	1966	NGS00187 (run 257)	?		Culture Collection Of Switzerland	E 208 / E206 84/32	Switzerland		Zurich	47.37679015,8.549188226	CCOS			Gottfried Dasen	R	R	R	R	R	R	R	R	R	R	R	R	R	R	S	R	S	S	S	S	S	S	S	S
CCOS-1430	247	8	t051	3	3	1	12	4	4	16	1966	1966	NGS00187 (run 257)	?		Culture Collection Of Switzerland	E 209 / 83/46	Switzerland		Zurich	47.37679015,8.549188226	CCOS			Gottfried Dasen	R	R	R	R	R	R	R	R	R	R	R	R	R	R	S	R	S	S	S	S	S	S	S	S
CCOS-1431	247	8	t562	3	3	1	12	4	4	16	1966	1966	NGS00187 (run 257)	?		Culture Collection Of Switzerland	E 210 / 37/37	Switzerland		Zurich	47.37679015,8.549188226	CCOS			Gottfried Dasen	R	R	R	R	R	R	R	R	R	R	R	R	R	R	S	R	S	S	S	S	S	S	S	S
CCOS-1433	247	8	t051	3	3	1	12	4	4	16	1966	1966	NGS00187 (run 257)	?		Culture Collection Of Switzerland	E 212 / 84/33	Switzerland		Zurich	47.37679015,8.549188226	CCOS			Gottfried Dasen	R	R	R	R	R	R	R	R	R	R	R	R	R	R	S	R	S	S	S	S	S	S	S	S
CCOS-1434	247	8	t051	3	3	1	12	4	4	16	1966	1966	NGS00187 (run 257)	?		Culture Collection Of Switzerland	E 213 / 83/53	Switzerland		Zurich	47.37679015,8.549188226	CCOS			Gottfried Dasen	R	R	R	R	R	R	R	R	R	R	R	R	R	R	S	R	S	S	S	S	S	S	S	S
CCOS-1435	247	8	t051	3	3	1	12	4	4	16	1966	1966	NGS00187 (run 257)	?		Culture Collection Of Switzerland	E 214 / 94/52	Switzerland		Zurich	47.37679015,8.549188226	CCOS			Gottfried Dasen	R	R	R	R	R	R	R	R	R	R	R	R	R	R	S	R	S	S	S	S	S	S	S	S
CCOS-1437	247	8	t051	3	3	1	12	4	4	16	1966	1966	NGS00187 (run 257)	?		Culture Collection Of Switzerland	E 216 / E189 84/94	Switzerland		Zurich	47.37679015,8.549188226	CCOS			Gottfried Dasen	R	R	R	R	R	R	R	R	R	R	R	R	R	R	S	R	S	S	S	S	S	S	S	S
CCOS-1439	247	8	t051	3	3	1	12	4	4	16	1966	1966	NGS00187 (run 257)	?		Culture Collection Of Switzerland	E 218 / 104/46	Switzerland		Zurich	47.37679015,8.549188226	CCOS			Gottfried Dasen	R	R	R	R	R	R	R	R	R	R	R	R	R	R	S	R	S	S	S	S	S	S	S	S
CCOS-1440	247	8	t051	3	3	1	12	4	4	16	1966	1966	NGS00187 (run 257)	?		Culture Collection Of Switzerland	E 219 / 98/33	Switzerland		Zurich	47.37679015,8.549188226	CCOS			Gottfried Dasen	R	R	R	R	R	R	R	R	R	R	R	R	R	R	S	R	S	S	S	S	S	S	S	S
CCOS-1441	247	8	t051	3	3	1	12	4	4	16	1966	1966	NGS00187 (run 257)	?		Culture Collection Of Switzerland	E 220 / 118/61	Switzerland		Zurich	47.37679015,8.549188226	CCOS			Gottfried Dasen	R	R	R	R	R	R	R	R	R	R	R	R	R	R	S	R	S	S	S	S	S	S	S	S
CCOS-1442	247	8	t051	3	3	1	12	4	4	16	1966	1966	NGS00187 (run 257)	?		Culture Collection Of Switzerland	E 221 / 118/21	Switzerland		Zurich	47.37679015,8.549188226	CCOS			Gottfried Dasen	R	R	R	R	R	R	R	R	R	R	R	R	R	R	S	R	S	S	S	S	S	S	S	S
CCOS-1443	247	8	t562	3	3	1	12	4	4	16	1966	1966	NGS00187 (run 257)	?		Culture Collection Of Switzerland	E 222 / 114/19	Switzerland		Zurich	47.37679015,8.549188226	CCOS			Gottfried Dasen	R	R	R	R	R	R	R	R	R	R	R	R	R	R	S	R	S	S	S	S	S	S	S	S
CCOS-1444	247	8	t051	3	3	1	12	4	4	16	1966	1966	NGS00187 (run 257)	?		Culture Collection Of Switzerland	E 223 / 108/59	Switzerland		Zurich	47.37679015,8.549188226	CCOS			Gottfried Dasen	R	R	R	R	R	R	R	R	R	R	R	R	R	R	S	R	S	S	S	S	S	S	S	S
CCOS-1445	247	8	t051	3	3	1	12	4	4	16	1967	1967	NGS00187 (run 257)	?		Culture Collection Of Switzerland	E 224 / 114/20	Switzerland		Zurich	47.37679015,8.549188226	CCOS			Gottfried Dasen	R	R	R	R	R	R	R	R	R	R	R	R	R	R	S	R	S	S	S	S	S	S	S	S
CCOS-1448	247	8	t051	3	3	1	12	4	4	16	1966	1966	NGS00187 (run 257)	?		Culture Collection Of Switzerland	E 232 / 135/38	Switzerland		Zurich	47.37679015,8.549188226	CCOS			Gottfried Dasen	R	R	R	R	R	R	R	R	R	R	R	R	R	R	S	R	S	S	S	S	S	S	S	S
CCOS-1449	247	8	t051	3	3	1	12	4	4	16	1967	1967	NGS00187 (run 257)	?		Culture Collection Of Switzerland	E 233 / 137/53	Switzerland		Zurich	47.37679015,8.549188226	CCOS			Gottfried Dasen	R	R	R	R	R	R	R	R	R	R	R	R	R	R	S	R	S	S	S	S	S	S	S	S
CCOS-1450	247	8	t051	3	3	1	12	4	4	16	1967	1967	NGS00187 (run 257)	?		Culture Collection Of Switzerland	E 234 / 128/18	Switzerland		Zurich	47.37679015,8.549188226	CCOS			Gottfried Dasen	R	R	R	R	R	R	R	R	R	R	R	R	R	R	S	R	S	S	S	S	S	S	S	S
CCOS-1451	247	8	t8297	3	3	1	12	4	4	16	1966	1966	NGS00187 (run 257)	?		Culture Collection Of Switzerland	E 235 / 139/17	Switzerland		Zurich	47.37679015,8.549188226	CCOS			Gottfried Dasen	R	R	R	R	R	R	R	R	R	R	R	R	R	R	S	R	S	S	S	S	S	S	S	S
CCOS-1452	247	8	t051	3	3	1	12	4	4	16	1966	1966	NGS00187 (run 257)	?		Culture Collection Of Switzerland	E 236 / E220 132/24	Switzerland		Zurich	47.37679015,8.549188226	CCOS			Gottfried Dasen	R	R	R	R	R	R	R	R	R	R	R	R	R	R	S	R	S	S	S	S	S	S	S	S
CCOS-1453	247	8	t051	3	3	1	12	4	4	16	1966	1966	NGS00187 (run 257)	?		Culture Collection Of Switzerland	E 237 / 137/88	Switzerland		Zurich	47.37679015,8.549188226	CCOS			Gottfried Dasen	R	R	R	R	R	R	R	R	R	R	R	R	R	R	S	R	S	S	S	S	S	S	S	S
CCOS-1454	247	8	t051	3	3	1	12	4	4	16	1966	1966	NGS00187 (run 257)	?		Culture Collection Of Switzerland	E 238 / 156/4	Switzerland		Zurich	47.37679015,8.549188226	CCOS			Gottfried Dasen	R	R	R	R	R	R	R	R	R	R	R	R	R	R	S	R	S	S	S	S	S	S	S	S
CCOS-1455	247	8	t051	3	3	1	12	4	4	16	1966	1966	NGS00187 (run 257)	?		Culture Collection Of Switzerland	E 239 / 146/43	Switzerland		Zurich	47.37679015,8.549188226	CCOS			Gottfried Dasen	R	R	R	R	R	R	R	R	R	R	R	R	R	R	S	R	S	S	S	S	S	S	S	S
CCOS-1456	247	8	t051	3	3	1	12	4	4	16	1966	1966	NGS00187 (run 257)	?		Culture Collection Of Switzerland	E 240 / 157/28	Switzerland		Zurich	47.37679015,8.549188226	CCOS			Gottfried Dasen	R	R	R	R	R	R	R	R	R	R	R	R	R	R	S	R	S	S	S	S	S	S	S	S
CCOS-1457	247	8	t051	3	3	1	12	4	4	16	1966	1966	NGS00187 (run 257)	?		Culture Collection Of Switzerland	E 241 / 171/77	Switzerland		Zurich	47.37679015,8.549188226	CCOS			Gottfried Dasen	R	R	R	R	R	R	R	R	R	R	R	R	R	R	S	R	S	S	S	S	S	S	S	S
CCOS-1458	247	8	t051	3	3	1	12	4	4	16	1966	1966	NGS00187 (run 257)	?		Culture Collection Of Switzerland	E 242 / 174/14	Switzerland		Zurich	47.37679015,8.549188226	CCOS			Gottfried Dasen	R	R	R	R	R	R	R	R	R	R	R	R	R	R	S	R	S	S	S	S	S	S	S	S
CCOS-1459	247	8	t051	3	3	1	12	4	4	16	1966	1966	NGS00187 (run 257)	?		Culture Collection Of Switzerland	E 243 / 177/10	Switzerland		Zurich	47.37679015,8.549188226	CCOS			Gottfried Dasen	R	R	R	R	R	R	R	R	R	R	R	R	R	R	S	R	S	S	S	S	S	S	S	S
CCOS-1461	247	8	t051	3	3	1	12	4	4	16	1966	1966	NGS00187 (run 257)	?		Culture Collection Of Switzerland	E 245 / 178/65	Switzerland		Zurich	47.37679015,8.549188226	CCOS			Gottfried Dasen	R	R	R	R	R	R	R	R	R	R	R	R	R	R	S	R	S	S	S	S	S	S	S	S
CCOS-1462	247	8	t051	3	3	1	12	4	4	16	1967	1967	NGS00187 (run 258)	27294		Culture Collection Of Switzerland	E 246 / 178/4	Switzerland		Zurich	47.37679015,8.549188226	CCOS			Gottfried Dasen	R	R	R	R	R	R	R	R	R	R	R	R	R	R	S	R	S	S	S	S	S	S	S	S
CCOS-1463	247	8	t051	3	3	1	12	4	4	16	1966	1966	NGS00187 (run 258)	27294		Culture Collection Of Switzerland	E 247 / 180/82	Switzerland		Zurich	47.37679015,8.549188226	CCOS			Gottfried Dasen	R	R	R	R	R	R	R	R	R	R	R	R	R	R	S	R	S	S	S	S	S	S	S	S
CCOS-1464	247	8	t051	3	3	1	12	4	4	16	1966	1966	NGS00187 (run 258)	27295		Culture Collection Of Switzerland	E 248 / 180/87	Switzerland		Zurich	47.37679015,8.549188226	CCOS			Gottfried Dasen	R	R	R	R	R	R	R	R	R	R	R	R	R	R	S	R	S	S	S	S	S	S	S	S
CCOS-1466	247	8	t051	3	3	1	12	4	4	16	1966	1966	NGS00187 (run 258)	27294		Culture Collection Of Switzerland	E 250 / 185/40	Switzerland		Zurich	47.37679015,8.549188226	CCOS			Gottfried Dasen	R	R	R	R	R	R	R	R	R	R	R	R	R	R	S	S	S	S	S	S	S	S	S	S
CCOS-1467	247	8	t051	3	3	1	12	4	4	16	1966	1966	NGS00187 (run 258)	27294		Culture Collection Of Switzerland	E 251 / 187/5	Switzerland		Zurich	47.37679015,8.549188226	CCOS			Gottfried Dasen	R	R	R	R	R	R	R	R	R	R	R	R	R	R	S	R	S	S	S	S	S	S	S	S
CCOS-1468	247	8	t051	3	3	1	12	4	4	16	1966	1966	NGS00187 (run 258)	27294		Culture Collection Of Switzerland	E 252 / 185/29	Switzerland		Zurich	47.37679015,8.549188226	CCOS			Gottfried Dasen	R	R	R	R	R	R	R	R	R	R	R	R	R	R	S	R	S	S	S	S	S	S	S	S
CCOS-1469	247	8	t051	3	3	1	12	4	4	16	1966	1966	NGS00187 (run 258)	27296		Culture Collection Of Switzerland	E 253 / E245 181/69	Switzerland		Zurich	47.37679015,8.549188226	CCOS			Gottfried Dasen	R	R	R	R	R	R	R	R	R	R	R	R	R	R	S	R	S	S	S	S	S	S	S	S
CCOS-1470	247	8	t051	3	3	1	12	4	4	16	1966	1966	NGS00187 (run 258)	27295		Culture Collection Of Switzerland	E 254 / 188/87	Switzerland		Zurich	47.37679015,8.549188226	CCOS			Gottfried Dasen	R	R	R	R	R	R	R	R	R	R	R	R	R	R	S	R	S	S	S	S	S	S	S	S
CCOS-1471	247	8	t051	3	3	1	12	4	4	16	1967	1967	NGS00187 (run 258)	27294		Culture Collection Of Switzerland	E 255 / E233 198/34	Switzerland		Zurich	47.37679015,8.549188226	CCOS			Gottfried Dasen	R	R	R	R	R	R	R	R	R	R	R	R	R	R	S	R	S	S	S	S	S	S	S	S
CCOS-1472	247	8	t051	3	3	1	12	4	4	16	1966	1966	NGS00187 (run 269)	?		Culture Collection Of Switzerland	E 256 / 199/18	Switzerland		Zurich	47.37679015,8.549188226	CCOS			Gottfried Dasen	R	R	R	R	R	R	R	R	R	R	R	R	R	R	S	R	S	S	S	S	S	S	S	S
CCOS-1473	247	8	t051	3	3	1	12	4	4	16	1966	1966	NGS00187 (run 258)	27294		Culture Collection Of Switzerland	E 257 / 195/5	Switzerland		Zurich	47.37679015,8.549188226	CCOS			Gottfried Dasen	R	R	R	R	R	R	R	R	R	R	R	R	R	R	S	R	S	S	S	S	S	S	S	S
CCOS-1474	247	8	t051	3	3	1	12	4	4	16	1966	1966	NGS00187 (run 258)	27296		Culture Collection Of Switzerland	E 258 / 203/49	Switzerland		Zurich	47.50751019,8.727959442	CCOS			Gottfried Dasen	R	R	R	R	R	R	R	R	R	R	R	R	R	R	S	R	S	S	S	S	S	S	S	S
CCOS-1475	247	8	t051	3	3	1	12	4	4	16	1966	1966	NGS00187 (run 258)	27294		Culture Collection Of Switzerland	E 259 / 192/81	Switzerland		Zurich	47.50751019,8.727959442	CCOS			Gottfried Dasen	R	R	R	R	R	R	R	R	R	R	R	R	R	R	S	R	S	S	S	S	S	S	S	S
CCOS-1476	247	8		3	3	1	12	4	4	16	1966	1966	NGS00187 (run 258)	27297		Culture Collection Of Switzerland	E 261 / E256 196/88	Switzerland		Zurich	47.50751019,8.727959442	CCOS			Gottfried Dasen	R	R	R	R	R	R	R	R	R	R	R	R	R	R	S	R	S	S	S	S	S	S	S	S
CCOS-1477	247	8	t051	3	3	1	12	4	4	16	1966	1966	NGS00187 (run 258)	27296		Culture Collection Of Switzerland	E 262 / 195/37	Switzerland		Zurich	47.50751019,8.727959442	CCOS			Gottfried Dasen	R	R	R	R	R	R	R	R	R	R	R	R	R	R	S	R	S	S	S	S	S	S	S	S
CCOS-1478	247	8	t051	3	3	1	12	4	4	16	1966	1966	NGS00187 (run 258)	27296		Culture Collection Of Switzerland	E 263 / 204/44	Switzerland		Zurich	47.37679015,8.549188226	CCOS			Gottfried Dasen	R	R	R	R	R	R	R	R	R	R	R	R	R	R	S	R	S	S	S	S	S	S	S	S
CCOS-1479	247	8	t051	3	3	1	12	4	4	16	1966	1966	NGS00187 (run 258)	27296		Culture Collection Of Switzerland	E 264 / 22/24	Switzerland		Zurich	47.37679015,8.549188226	CCOS			Gottfried Dasen	R	R	R	R	R	R	R	R	R	R	R	R	R	R	S	R	S	S	S	S	S	S	S	S
CCOS-1480	247	8	t051	3	3	1	12	4	4	16	1967	1967	NGS00187 (run 258)	27294		Culture Collection Of Switzerland	E 265 / 45536	Switzerland		Zurich	47.37679015,8.549188226	CCOS			Gottfried Dasen	R	R	R	R	R	R	R	R	R	R	R	R	R	R	S	R	S	S	S	S	S	S	S	S
CCOS-1481	247	8	t051	3	3	1	12	4	4	16	1967	1967	NGS00187 (run 258)	27296		Culture Collection Of Switzerland	E 266 / 20/40	Switzerland		Zurich	47.37679015,8.549188226	CCOS			Gottfried Dasen	R	R	R	R	R	R	R	R	R	R	R	R	R	R	S	R	S	S	S	S	S	S	S	S
CCOS-1482	247	8	t051	3	3	1	12	4	4	16	1967	1967	NGS00187 (run 258)	27298		Culture Collection Of Switzerland	E 267 / 23/59	Switzerland		Zurich	47.37679015,8.549188226	CCOS			Gottfried Dasen	R	R	R	R	R	R	R	R	R	R	R	R	R	R	S	R	S	S	S	S	S	S	S	S
CCOS-1484	247	8	t051	3	3	1	12	4	4	16	1967	1967	NGS00187 (run 258)	27294		Culture Collection Of Switzerland	E 269 / 30/44	Switzerland		Zurich	47.37679015,8.549188226	CCOS			Gottfried Dasen	R	R	R	R	R	R	R	R	R	R	R	R	R	R	S	R	S	S	S	S	S	S	S	S
CCOS-1485	247	8	t051	3	3	1	12	4	4	16	1967	1967	NGS00187 (run 258)	27296		Culture Collection Of Switzerland	E 270 / 31/71	Switzerland		Zurich	46.86418309,9.538697011	CCOS			Gottfried Dasen	R	R	R	R	R	R	R	R	R	R	R	R	R	R	S	R	S	S	S	S	S	S	S	S
CCOS-1486	247	8	t051	3	3	1	12	4	4	16	1967	1967	NGS00187 (run 258)	27296		Culture Collection Of Switzerland	E 271 / 33/26	Switzerland		Zurich	47.37679015,8.549188226	CCOS			Gottfried Dasen	R	R	R	R	R	R	R	R	R	R	R	R	R	R	S	R	S	S	S	S	S	S	S	S
CCOS-1487	247	8	t562	3	3	1	12	4	4	16	1967	1967	NGS00187 (run 258)	27296		Culture Collection Of Switzerland	E 272 / 33/11	Switzerland		Zurich	46.86418309,9.538697011	CCOS			Gottfried Dasen	R	R	R	R	R	R	R	R	R	R	R	R	R	R	S	R	S	S	S	S	S	S	S	S
CCOS-1490	247	8	t051	3	3	1	12	4	4	16	1967	1967	NGS00187 (run 259)	27296		Culture Collection Of Switzerland	E 275 / 42/47	Switzerland		Zurich	47.37679015,8.549188226	CCOS			Gottfried Dasen	R	R	R	R	R	R	R	R	R	R	R	R	R	R	S	R	S	S	S	S	S	S	S	S
CCOS-1491	247	8	t051	3	3	1	12	4	4	16	1967	1967	NGS00187 (run 259)	27303		Culture Collection Of Switzerland	E 276 / 52/17	Switzerland		Zurich	47.37679015,8.549188226	CCOS			Gottfried Dasen	R	R	R	R	R	R	R	R	R	R	R	R	R	R	S	R	S	S	S	S	S	S	S	S
CCOS-1502	247	8	t051	3	3	1	12	4	4	16	1967	1967	NGS00187 (run 259)	27298		Culture Collection Of Switzerland	E 298 / 66/34	Switzerland		Zurich	47.37679015,8.549188226	CCOS			Gottfried Dasen	R	R	R	R	R	R	R	R	R	R	R	R	R	R	S	R	S	S	S	S	S	S	S	S
CCOS-1503	247	8	t051	3	3	1	12	4	4	16	1967	1967	NGS00187 (run 259)	27313		Culture Collection Of Switzerland	E 299 / 64/68	Switzerland		Zurich	47.37679015,8.549188226	CCOS			Gottfried Dasen	R	R	R	R	R	R	R	R	R	R	R	R	R	R	S	R	S	S	S	S	S	S	S	S
CCOS-1507	247	8	t051	3	3	1	12	4	4	16	1967	1967	NGS00187 (run 259)	27296		Culture Collection Of Switzerland	E 304 / 67/13	Switzerland		Zurich	47.37679015,8.549188226	CCOS			Gottfried Dasen	R	R	R	R	R	R	R	R	R	R	R	R	R	R	S	R	S	S	S	S	S	S	S	S
CCOS-1508	247	8	t051	3	3	1	12	4	4	16	1967	1967	NGS00187 (run 259)	27298		Culture Collection Of Switzerland	E 305 / 81/84	Switzerland		Zurich	47.37679015,8.549188226	CCOS			Gottfried Dasen	R	R	R	R	R	R	R	R	R	R	R	R	R	R	S	R	S	S	S	S	S	S	S	S
CCOS-1509	247	8	t051	3	3	1	12	4	4	16	1967	1967	NGS00187 (run 259)	27296		Culture Collection Of Switzerland	E 307 / 70/54	Switzerland		Zurich	47.37679015,8.549188226	CCOS			Gottfried Dasen	R	R	R	R	R	R	R	R	R	R	R	R	R	R	S	R	S	S	S	S	S	S	S	S
CCOS-1510	247	8	t051	3	3	1	12	4	4	16	1967	1967	NGS00187 (run 259)	27298		Culture Collection Of Switzerland	E 308 / 78/76	Switzerland		Zurich	47.37679015,8.549188226	CCOS			Gottfried Dasen	R	R	R	R	R	R	R	R	R	R	R	R	R	R	S	R	S	S	S	S	S	S	S	S
CCOS-1511	247	8	t051	3	3	1	12	4	4	16	1967	1967	NGS00187 (run 259)	27298		Culture Collection Of Switzerland	E 309 / 81/13	Switzerland		Zurich	47.37679015,8.549188226	CCOS			Gottfried Dasen	R	R	R	R	R	R	R	R	R	R	R	R	R	R	S	R	S	S	S	S	S	S	S	S
CCOS-1512	247	8	t051	3	3	1	12	4	4	16	1967	1967	NGS00187 (run 259)	27296		Culture Collection Of Switzerland	E 310 / E305	Switzerland		Zurich	47.37679015,8.549188226	CCOS			Gottfried Dasen	R	R	R	R	R	R	R	R	R	R	R	R	R	R	S	R	S	S	S	S	S	S	S	S
CCOS-1514	247	8	t051	3	3	1	12	4	4	16	1967	1967	NGS00187 (run 259)	27298		Culture Collection Of Switzerland	E 313 / E308 84/7	Switzerland		Zurich	47.37679015,8.549188226	CCOS			Gottfried Dasen	R	R	R	R	R	R	R	R	R	R	R	R	R	R	S	R	S	S	S	S	S	S	S	S
CCOS-1515	247	8	t051	3	3	1	12	4	4	16	1967	1967	NGS00187 (run 259)	27296		Culture Collection Of Switzerland	E 315 / 89/2	Switzerland		Zurich	47.37679015,8.549188226	CCOS			Gottfried Dasen	R	R	R	R	R	R	R	R	R	R	R	R	R	R	S	R	S	S	S	S	S	S	S	S
CCOS-1516	247	8	t051	3	3	1	12	4	4	16	1967	1967	NGS00187 (run 259)	27313		Culture Collection Of Switzerland	E 316 / 90/83	Switzerland		Zurich	47.37679015,8.549188226	CCOS			Gottfried Dasen	R	R	R	R	R	R	R	R	R	R	R	R	R	R	S	R	S	S	S	S	S	S	S	S
CCOS-1517	247	8	t051	3	3	1	12	4	4	16	1967	1967	NGS00187 (run 259)	27298		Culture Collection Of Switzerland	E 317 / 91/73	Switzerland		Zurich	47.37679015,8.549188226	CCOS			Gottfried Dasen	R	R	R	R	R	R	R	R	R	R	R	R	R	R	S	R	S	S	S	S	S	S	S	S
CCOS-1518	247	8	t051	3	3	1	12	4	4	16	1967	1967	NGS00187 (run 259)	27298		Culture Collection Of Switzerland	E 319 / E317 88/14	Switzerland		Zurich	47.37679015,8.549188226	CCOS			Gottfried Dasen	R	R	R	R	R	R	R	R	R	R	R	R	R	R	S	R	S	S	S	S	S	S	S	S
CCOS-1519	247	8	t051	3	3	1	12	4	4	16	1967	1967	NGS00187 (run 259)	27296		Culture Collection Of Switzerland	E 320 / E305 83/61	Switzerland		Zurich	47.37679015,8.549188226	CCOS			Gottfried Dasen	R	R	R	R	R	R	R	R	R	R	R	R	R	R	S	R	S	S	S	S	S	S	S	S
CCOS-1520	247	8	t051	3	3	1	12	4	4	16	1967	1967	NGS00187 (run 259)	27296		Culture Collection Of Switzerland	E 322 / 95/3	Switzerland		Zurich	47.37679015,8.549188226	CCOS			Gottfried Dasen	R	R	R	R	R	R	R	R	R	R	R	R	R	R	S	R	S	S	S	S	S	S	S	S
CCOS-1521	247	8	t051	3	3	1	12	4	4	16	1967	1967	NGS00187 (run 259)	27296		Culture Collection Of Switzerland	E 323 / 104/67	Switzerland		Zurich	47.37679015,8.549188226	CCOS			Gottfried Dasen	R	R	R	R	R	R	R	R	R	R	R	R	R	R	S	R	S	S	S	S	S	S	S	S
CCOS-1522	247	8	t051	3	3	1	12	4	4	16	1967	1967	NGS00187 (run 259)	27298		Culture Collection Of Switzerland	E 324 / 104/90	Switzerland		Zurich	47.37679015,8.549188226	CCOS			Gottfried Dasen	R	R	R	R	R	R	R	R	R	R	R	R	R	R	S	R	S	S	S	S	S	S	S	S
CCOS-1523	247	8	t051	3	3	1	12	4	4	16	1967	1967	NGS00187 (run 259)	27296		Culture Collection Of Switzerland	E 326 / 116/45	Switzerland		Zurich	47.37679015,8.549188226	CCOS			Gottfried Dasen	R	R	R	R	R	R	R	R	R	R	R	R	R	R	S	R	S	S	S	S	S	S	S	S
CCOS-1524	247	8	t562	3	3	1	12	4	4	16	1967	1967	NGS00187 (run 259)	27296		Culture Collection Of Switzerland	E 327 / E326 111/94	Switzerland		Zurich	47.37679015,8.549188226	CCOS			Gottfried Dasen	R	R	R	R	R	R	R	R	R	R	R	R	R	R	S	R	S	S	S	S	S	S	S	S
CCOS-1525	247	8	t051	3	3	1	12	4	4	16	1967	1967	NGS00187 (run 259)	27298		Culture Collection Of Switzerland	E 328 / 131/26	Switzerland		Zurich	47.37679015,8.549188226	CCOS			Gottfried Dasen	R	R	R	R	R	R	R	R	R	R	R	R	R	R	S	R	S	S	S	S	S	S	S	S
CCOS-1526	247	8	t051	3	3	1	12	4	4	16	1967	1967	NGS00187 (run 259)	27296		Culture Collection Of Switzerland	E 329 / 126/84	Switzerland		Zurich	47.37679015,8.549188226	CCOS			Gottfried Dasen	R	R	R	R	R	R	R	R	R	R	R	R	R	R	S	R	S	S	S	S	S	S	S	S
CCOS-1527	247	8	t051	3	3	1	12	4	4	16	1967	1967	NGS00187 (run 259)	27298		Culture Collection Of Switzerland	E 330 / E317 112/59	Switzerland		Zurich	47.37679015,8.549188226	CCOS			Gottfried Dasen	R	R	R	R	R	R	R	R	R	R	R	R	R	R	S	R	S	S	S	S	S	S	S	S
CCOS-1528	247	8	t051	3	3	1	12	4	4	16	1967	1967	NGS00187 (run 259)	27298		Culture Collection Of Switzerland	E 331 / 133/17	Switzerland		Zurich	47.37679015,8.549188226	CCOS			Gottfried Dasen	R	R	R	R	R	R	R	R	R	R	R	R	R	R	S	R	S	S	S	S	S	S	S	S
CCOS-1529	247	8	t051	3	3	1	12	4	4	16	1967	1967	NGS00187 (run 259)	27298		Culture Collection Of Switzerland	E 332 / 114/13	Switzerland		Zurich	47.37679015,8.549188226	CCOS			Gottfried Dasen	R	R	R	R	R	R	R	R	R	R	R	R	R	R	S	R	S	S	S	S	S	S	S	S
CCOS-1530	247	8	t051	3	3	1	12	4	4	16	1967	1967	NGS00187 (run 259)	27298		Culture Collection Of Switzerland	E 333 / 132/50	Switzerland		Zurich	47.37679015,8.549188226	CCOS			Gottfried Dasen	R	R	R	R	R	R	R	R	R	R	R	R	R	R	S	R	S	S	S	S	S	S	S	S
CCOS-1531	247	8	t051	3	3	1	12	4	4	16	1967	1967	NGS00187 (run 259)	27296		Culture Collection Of Switzerland	E 334 / 135/96	Switzerland		Zurich	47.37679015,8.549188226	CCOS			Gottfried Dasen	R	R	R	R	R	R	R	R	R	R	R	R	R	R	S	R	S	S	S	S	S	S	S	S
CCOS-1532	247	8	t051	3	3	1	12	4	4	16	1967	1967	NGS00187 (run 259)	27316		Culture Collection Of Switzerland	E 335 / 145/80	Switzerland		Zurich	47.37679015,8.549188226	CCOS			Gottfried Dasen	R	R	R	R	R	R	R	R	R	R	R	R	R	R	S	R	S	S	S	S	S	S	S	S
CCOS-1533	247	8	t051	3	3	1	12	4	4	16	1967	1967	NGS00187 (run 259)	27296		Culture Collection Of Switzerland	E 336 / E328 137/31	Switzerland		Zurich	47.37679015,8.549188226	CCOS			Gottfried Dasen	R	R	R	R	R	R	R	R	R	R	R	R	R	R	S	R	S	S	S	S	S	S	S	S
CCOS-1534	247	8	t051	3	3	1	12	4	4	16	1967	1967	NGS00187 (run 259)	27296		Culture Collection Of Switzerland	E 337 / 137/92	Switzerland		Zurich	47.37679015,8.549188226	CCOS			Gottfried Dasen	R	R	R	R	R	R	R	R	R	R	R	R	R	R	S	R	S	S	S	S	S	S	S	S
CCOS-1535	247	8	t051	3	3	1	12	4	4	16	1967	1967	NGS00187 (run 259)	27296		Culture Collection Of Switzerland	E 338 / 147/77	Switzerland		Zurich	47.37679015,8.549188226	CCOS			Gottfried Dasen	R	R	R	R	R	R	R	R	R	R	R	R	R	R	S	R	S	S	S	S	S	S	S	S
CCOS-1536	247	8	t051	3	3	1	12	4	4	16	1967	1967	NGS00187 (run 259)	27296		Culture Collection Of Switzerland	E 339 / 163/59	Switzerland		Zurich	47.37679015,8.549188226	CCOS			Gottfried Dasen	R	R	R	R	R	R	R	R	R	R	R	R	R	R	S	R	S	S	S	S	S	S	S	S
CCOS-1537	247	8	t051	3	3	1	12	4	4	16	1967	1967	NGS00187 (run 259)	27296		Culture Collection Of Switzerland	E 340 / 147/69	Switzerland		Zurich	47.37679015,8.549188226	CCOS			Gottfried Dasen	R	R	R	R	R	R	R	R	R	R	R	R	R	R	S	R	S	S	S	S	S	S	S	S
CCOS-1538	247	8	t051	3	3	1	12	4	4	16	1967	1967	NGS00187 (run 259)	27296		Culture Collection Of Switzerland	E 341 / 161/69	Switzerland		Zurich	47.37679015,8.549188226	CCOS			Gottfried Dasen	R	R	R	R	R	R	R	R	R	R	R	R	R	R	S	R	S	S	S	S	S	S	S	S
CCOS-1539	247	8	t051	3	3	1	12	4	4	16	1967	1967	NGS00187 (run 259)	27298		Culture Collection Of Switzerland	E 342 / 156/1	Switzerland		Zurich	47.37679015,8.549188226	CCOS			Gottfried Dasen	R	R	R	R	R	R	R	R	R	R	R	R	R	R	S	R	S	S	S	S	S	S	S	S
CCOS-1540	247	8	t051	3	3	1	12	4	4	16	1967	1967	NGS00187 (run 259)	27296		Culture Collection Of Switzerland	E 343 / 165/19	Switzerland		Zurich	47.37679015,8.549188226	CCOS			Gottfried Dasen	R	R	R	R	R	R	R	R	R	R	R	R	R	R	S	S	S	S	S	S	S	S	S	S
CCOS-1541	247	8	t051	3	3	1	12	4	4	16	1967	1967	NGS00187 (run 259)	27296		Culture Collection Of Switzerland	E 344 / 147/48	Switzerland		Zurich	47.37679015,8.549188226	CCOS			Gottfried Dasen	R	R	R	R	R	R	R	R	R	R	R	R	R	R	S	R	S	S	S	S	S	S	S	S
CCOS-1543	247	8	t051	3	3	1	12	4	4	16	1967	1967	NGS00187 (run 259)	27296		Culture Collection Of Switzerland	E 346 / 151/91	Switzerland		Zurich	47.37679015,8.549188226	CCOS			Gottfried Dasen	R	R	R	R	R	R	R	R	R	R	R	R	R	R	S	R	S	S	S	S	S	S	S	S
CCOS-1544	247	8	t051	3	3	1	12	4	4	16	1967	1967	NGS00187 (run 259)	27296		Culture Collection Of Switzerland	E 347 / E339 161/75	Switzerland		Zurich	47.37679015,8.549188226	CCOS			Gottfried Dasen	R	R	R	R	R	R	R	R	R	R	R	R	R	R	S	R	S	S	S	S	S	S	S	S
CCOS-1545	247	8	t051	3	3	1	12	4	4	16	1967	1967	NGS00187 (run 269)	?		Culture Collection Of Switzerland	E 348 / 147/26	Switzerland		Zurich	47.37679015,8.549188226	CCOS			Gottfried Dasen	R	R	R	R	R	R	R	R	R	R	R	R	R	R	S	R	S	S	S	S	S	S	S	S
CCOS-1546	247	8	t051	3	3	1	12	4	4	16	1967	1967	NGS00187 (run 259)	27294		Culture Collection Of Switzerland	E 349 / 155/96	Switzerland		Zurich	47.37679015,8.549188226	CCOS			Gottfried Dasen	R	R	R	R	R	R	R	R	R	R	R	R	R	R	S	R	S	S	S	S	S	S	S	S
CCOS-1548	247	8	t054	3	3	1	12	4	4	16	1967	1967	NGS00187 (run 259)	27296		Culture Collection Of Switzerland	E 351 / 138/29	Switzerland		Zurich	47.37679015,8.549188226	CCOS			Gottfried Dasen	R	R	R	R	R	R	R	R	R	R	R	R	R	R	S	R	S	S	S	S	S	S	S	S
CCOS-1549	247	8	t051	3	3	1	12	4	4	16	1967	1967	NGS00187 (run 259)	27296		Culture Collection Of Switzerland	E 352 / E338 140/93	Switzerland		Zurich	47.37679015,8.549188226	CCOS			Gottfried Dasen	R	R	R	R	R	R	R	R	R	R	R	R	R	R	S	R	S	S	S	S	S	S	S	S
CCOS-1550	247	8	t051	3	3	1	12	4	4	16	1967	1967	NGS00187 (run 259)	27317		Culture Collection Of Switzerland	E 353 / E348 164/86	Switzerland		Zurich	47.37679015,8.549188226	CCOS			Gottfried Dasen	R	R	R	R	R	R	R	R	R	R	R	R	R	R	S	R	S	S	S	S	S	S	S	S
CCOS-1551	247	8	t562	3	3	1	12	4	4	16	1967	1967	NGS00187 (run 259)	27296		Culture Collection Of Switzerland	E 354 / E351 139/80	Switzerland		Zurich	47.37679015,8.549188226	CCOS			Gottfried Dasen	R	R	R	R	R	R	R	R	R	R	R	R	R	R	S	R	S	S	S	S	S	S	S	S
CCOS-1552	247	8	t562	3	3	1	12	4	4	16	1967	1967	NGS00187 (run 259)	27296		Culture Collection Of Switzerland	E 355 / E343 164/43	Switzerland		Zurich	47.37679015,8.549188226	CCOS			Gottfried Dasen	R	R	R	R	R	R	R	R	R	R	R	R	R	R	S	R	S	S	S	S	S	S	S	S
CCOS-1554	247	8	t051	3	3	1	12	4	4	16	1967	1967	NGS00187 (run 259)	27296		Culture Collection Of Switzerland	E 357 / 137/38	Switzerland		Zurich	47.37679015,8.549188226	CCOS			Gottfried Dasen	R	R	R	R	R	R	R	R	R	R	R	R	R	R	S	R	S	S	S	S	S	S	S	S
CCOS-1555	247	8	t051	3	3	1	12	4	4	16	1967	1967	NGS00187 (run 259)	27296		Culture Collection Of Switzerland	E 358 / 140/11	Switzerland		Zurich	47.37679015,8.549188226	CCOS			Gottfried Dasen	R	R	R	R	R	R	R	R	R	R	R	R	R	R	S	R	S	S	S	S	S	S	S	S
CCOS-1556	247	8	t051	3	3	1	12	4	4	16	1967	1967	NGS00187 (run 259)	27296		Culture Collection Of Switzerland	E 359 / 163/12	Switzerland		Zurich	47.37679015,8.549188226	CCOS			Gottfried Dasen	R	R	R	R	R	R	R	R	R	R	R	R	R	R	S	R	S	S	S	S	S	S	S	S
CCOS-1557	247	8	t051	3	3	1	12	4	4	16	1967	1967	NGS00187 (run 259)	27298		Culture Collection Of Switzerland	E 361 / 165/17	Switzerland		Zurich	47.37679015,8.549188226	CCOS			Gottfried Dasen	R	R	R	R	R	R	R	R	R	R	R	R	R	R	S	R	S	S	S	S	S	S	S	S
CCOS-1558	247	8	t051	3	3	1	12	4	4	16	1967	1967	NGS00187 (run 259)	27296		Culture Collection Of Switzerland	E 362 / E343 165/30	Switzerland		Zurich	47.37679015,8.549188226	CCOS			Gottfried Dasen	R	R	R	R	R	R	R	R	R	R	R	R	R	R	S	R	S	S	S	S	S	S	S	S
CCOS-1559	247	8	t051	3	3	1	12	4	4	16	1967	1967	NGS00187 (run 259)	27298		Culture Collection Of Switzerland	E 363 /	Switzerland		Zurich	47.37679015,8.549188226	CCOS			Gottfried Dasen	R	R	R	R	R	R	R	R	R	R	R	R	R	R	S	R	S	S	S	S	S	S	S	S
CCOS-1560	247	8		3	3	1	12	4	4	16	1967	1967	NGS00187 (run 259)	27296		Culture Collection Of Switzerland	E 364 / E343 166/40	Switzerland		Zurich	47.37679015,8.549188226	CCOS			Gottfried Dasen	R	R	R	R	R	R	R	R	R	R	R	R	R	R	S	R	S	S	S	S	S	S	S	S
CCOS-1561	247	8	t051	3	3	1	12	4	4	16	1967	1967	NGS00187 (run 259)	27296		Culture Collection Of Switzerland	E 365 / 167/5	Switzerland		Zurich	47.37679015,8.549188226	CCOS			Gottfried Dasen	R	R	R	R	R	R	R	R	R	R	R	R	R	R	S	R	S	S	S	S	S	S	S	S
CCOS-1562	247	8	t051	3	3	1	12	4	4	16	1967	1967	NGS00187 (run 259)	27313		Culture Collection Of Switzerland	E 366 / 171/35	Switzerland		Zurich	47.37679015,8.549188226	CCOS			Gottfried Dasen	R	R	R	R	R	R	R	R	R	R	R	R	R	R	S	R	S	S	S	S	S	S	S	S
CCOS-1563	247	8	t051	3	3	1	12	4	4	16	1967	1967	NGS00187 (run 259)	27296		Culture Collection Of Switzerland	E 367 / 171/79	Switzerland		Zurich	47.37679015,8.549188226	CCOS			Gottfried Dasen	R	R	R	R	R	R	R	R	R	R	R	R	R	R	S	R	S	S	S	S	R	S	R	S
CCOS-1564	247	8	t051	3	3	1	12	4	4	16	1967	1967	NGS00187 (run 259)	27298		Culture Collection Of Switzerland	E 370 / 186/37	Switzerland		Zurich	47.37679015,8.549188226	CCOS			Gottfried Dasen	R	R	R	R	R	R	R	R	R	R	R	R	R	R	S	R	S	S	S	S	S	S	S	S
CCOS-1565	247	8	t051	3	3	1	12	4	4	16	1967	1967	NGS00187 (run 259)	27296		Culture Collection Of Switzerland	E 371 / E365 182/22	Switzerland		Zurich	47.37679015,8.549188226	CCOS			Gottfried Dasen	R	R	R	R	R	R	R	R	R	R	R	R	R	R	S	R	S	S	S	S	S	S	S	S
CCOS-1566	247	8	t051	3	3	1	12	4	4	16	1967	1967	NGS00187 (run 259)	27298		Culture Collection Of Switzerland	E 373 / E343 190/45	Switzerland		Zurich	47.37679015,8.549188226	CCOS			Gottfried Dasen	R	R	R	R	R	R	R	R	R	R	R	R	R	R	S	R	S	S	S	S	S	S	S	S
CCOS-1567	247	8	t051	3	3	1	12	4	4	16	1967	1967	NGS00187 (run 259)	27296		Culture Collection Of Switzerland	E 374 / 190/93	Switzerland		Zurich	47.37679015,8.549188226	CCOS			Gottfried Dasen	R	R	R	R	R	R	R	R	R	R	R	R	R	R	S	R	S	S	S	S	S	S	S	S
CCOS-1568	247	8	t051	3	3	1	12	4	4	16	1967	1967	NGS00187 (run 259)	27296		Culture Collection Of Switzerland	E 375 / 187/29	Switzerland		Zurich	47.37679015,8.549188226	CCOS			Gottfried Dasen	R	R	R	R	R	R	R	R	R	R	R	R	R	R	S	R	S	S	S	S	S	S	S	S
CCOS-1569	247	8	t051	3	3	1	12	4	4	16	1967	1967	NGS00187 (run 259)	27296		Culture Collection Of Switzerland	E 382 / 218/17	Switzerland		Zurich	47.37679015,8.549188226	CCOS			Gottfried Dasen	R	R	R	R	R	R	R	R	R	R	R	R	R	R	S	R	S	S	S	S	S	S	S	S
CCOS-1570	247	8	t051	3	3	1	12	4	4	16	1967	1967	NGS00187 (run 259)	27298		Culture Collection Of Switzerland	E 383 / 212/64	Switzerland		Zurich	47.37679015,8.549188226	CCOS			Gottfried Dasen	R	R	R	R	R	R	R	R	R	R	R	R	R	R	S	R	S	S	S	S	S	S	S	S
CCOS-1571	247	8	t051	3	3	1	12	4	4	16	1967	1967	NGS00187 (run 259)	27298		Culture Collection Of Switzerland	E 384 / 211/78	Switzerland		Zurich	47.37679015,8.549188226	CCOS			Gottfried Dasen	R	R	R	R	R	R	R	R	R	R	R	R	R	R	S	R	S	S	S	S	S	S	S	S
CCOS-1572	247	8	t051	3	3	1	12	4	4	16	1967	1967	NGS00187 (run 259)	27296		Culture Collection Of Switzerland	E 385 / 201/78	Switzerland		Zurich	47.37679015,8.549188226	CCOS			Gottfried Dasen	R	R	R	R	R	R	R	R	R	R	R	R	R	R	S	R	S	S	S	S	S	S	S	S
CCOS-1573	247	8	t051	3	3	1	12	4	4	16	1967	1967	NGS00187 (run 259)	27298		Culture Collection Of Switzerland	E 386 / 215/70	Switzerland		Zurich	47.37679015,8.549188226	CCOS			Gottfried Dasen	R	R	R	R	R	R	R	R	R	R	R	R	R	R	S	R	S	S	S	S	S	S	S	S
CCOS-1574	247	8	t051	3	3	1	12	4	4	16	1967	1967	NGS00187 (run 259)	27298		Culture Collection Of Switzerland	E 387 / 212/64	Switzerland		Zurich	47.37679015,8.549188226	CCOS			Gottfried Dasen	R	R	R	R	R	R	R	R	R	R	R	R	R	R	S	R	S	S	S	S	S	S	S	S
CCOS-1575	247	8	t051	3	3	1	12	4	4	16	1967	1967	NGS00187 (run 259)	27296		Culture Collection Of Switzerland	E 388 / 210/96	Switzerland		Zurich	47.37679015,8.549188226	CCOS			Gottfried Dasen	R	R	R	R	R	R	R	R	R	R	R	R	R	R	S	R	S	S	S	S	S	S	S	S
CCOS-1576	247	8	t562	3	3	1	12	4	4	16	1967	1967	NGS00187 (run 259)	27296		Culture Collection Of Switzerland	E 390 / 212/90	Switzerland		Zurich	47.37679015,8.549188226	CCOS			Gottfried Dasen	R	R	R	R	R	R	R	R	R	R	R	R	R	R	S	R	S	S	S	S	S	S	S	S
CCOS-1577	247	8	t562	3	3	1	12	4	4	16	1967	1967	NGS00187 (run 259)	27298		Culture Collection Of Switzerland	E 391 / 216/51	Switzerland		Zurich	47.37679015,8.549188226	CCOS			Gottfried Dasen	R	R	R	R	R	R	R	R	R	R	R	R	R	R	S	R	S	S	S	S	S	S	S	S
CCOS-1578	247	8	t051	3	3	1	12	4	4	16	1967	1967	NGS00187 (run 259)	27296		Culture Collection Of Switzerland	E 392 / 204/33	Switzerland		Zurich	47.37679015,8.549188226	CCOS			Gottfried Dasen	R	R	R	R	R	R	R	R	R	R	R	R	R	R	S	R	S	S	S	S	S	S	S	S
CCOS-1579	247	8	t051	3	3	1	12	4	4	16	1967	1967	NGS00187 (run 259)	27296		Culture Collection Of Switzerland	E 393 / 201/9	Switzerland		Zurich	47.37679015,8.549188226	CCOS			Gottfried Dasen	R	R	R	R	R	R	R	R	R	R	R	R	R	R	S	R	S	S	S	S	S	S	S	S
CCOS-1580	247	8	t051	3	3	1	12	4	4	16	1967	1967	NGS00187 (run 259)	27298		Culture Collection Of Switzerland	E 394 / 227/47	Switzerland		Zurich	47.37679015,8.549188226	CCOS			Gottfried Dasen	R	R	R	R	R	R	R	R	R	R	R	R	R	R	S	R	S	S	S	S	R	S	S	S
CCOS-1581	247	8	t051	3	3	1	12	4	4	16	1967	1967	NGS00187 (run 259)	27296		Culture Collection Of Switzerland	E 395 / E305 229/20	Switzerland		Zurich	47.37679015,8.549188226	CCOS			Gottfried Dasen	R	R	R	R	R	R	R	R	R	R	R	R	R	R	S	R	S	S	S	S	S	S	S	S
CCOS-1582	247	8	t051	3	3	1	12	4	4	16	1967	1967	NGS00187 (run 259)	27296		Culture Collection Of Switzerland	E 396 / 232/32	Switzerland		Zurich	47.37679015,8.549188226	CCOS			Gottfried Dasen	R	R	R	R	R	R	R	R	R	R	R	R	R	R	S	R	S	S	S	S	S	S	S	S
CCOS-1583	247	8	t051	3	3	1	12	4	4	16	1967	1967	NGS00187 (run 259)	27298		Culture Collection Of Switzerland	E 397 / 229/15	Switzerland		Zurich	47.37679015,8.549188226	CCOS			Gottfried Dasen	R	R	R	R	R	R	R	R	R	R	R	R	R	R	S	R	S	S	S	S	S	S	S	S
CCOS-1584	247	8	t051	3	3	1	12	4	4	16	1967	1967	NGS00187 (run 259)	27296		Culture Collection Of Switzerland	E 398 / 222/39	Switzerland		Zurich	47.37679015,8.549188226	CCOS			Gottfried Dasen	R	R	R	R	R	R	R	R	R	R	R	R	R	R	S	R	S	S	S	S	S	S	S	S
CCOS-1585	247	8	t051	3	3	1	12	4	4	16	1967	1967	NGS00187 (run 259)	27298		Culture Collection Of Switzerland	E 399 / 222/38	Switzerland		Zurich	47.37679015,8.549188226	CCOS			Gottfried Dasen	R	R	R	R	R	R	R	R	R	R	R	R	R	R	S	R	S	S	S	S	S	S	S	S
CCOS-1586	247	8	t051	3	3	1	12	4	4	16	1967	1967	NGS00187 (run 258)	27296		Culture Collection Of Switzerland	E 401 / 224/23	Switzerland		Zurich	47.37679015,8.549188226	CCOS			Gottfried Dasen	R	R	R	R	R	R	R	R	R	R	R	R	R	R	S	R	S	S	S	S	S	S	S	S
CCOS-1587	247	8	t051	3	3	1	12	4	4	16	1967	1967	NGS00187 (run 258)	27296		Culture Collection Of Switzerland	E 402 / 220/99	Switzerland		Zurich	47.37679015,8.549188226	CCOS			Gottfried Dasen	R	R	R	R	R	R	R	R	R	R	R	R	R	R	S	R	S	S	S	S	S	S	S	S
CCOS-1588	247	8	t051	3	3	1	12	4	4	16	1967	1967	NGS00187 (run 258)	27296		Culture Collection Of Switzerland	E 404 / 211/94	Switzerland		Zurich	47.37679015,8.549188226	CCOS			Gottfried Dasen	R	R	R	R	R	R	R	R	R	R	R	R	R	R	S	R	S	S	S	S	S	S	S	S
CCOS-1589	247	8	t051	3	3	1	12	4	4	16	1967	1967	NGS00187 (run 258)	27296		Culture Collection Of Switzerland	E 405 / 218/36	Switzerland		Zurich	47.37679015,8.549188226	CCOS			Gottfried Dasen	R	R	R	R	R	R	R	R	R	R	R	R	R	R	S	R	S	S	S	S	S	S	S	S
CCOS-1590	247	8	t051	3	3	1	12	4	4	16	1967	1967	NGS00187 (run 258)	27296		Culture Collection Of Switzerland	E 406 / 223/40	Switzerland		Zurich	47.37679015,8.549188226	CCOS			Gottfried Dasen	R	R	R	R	R	R	R	R	R	R	R	R	R	R	S	R	S	S	S	S	S	S	S	S
CCOS-1591	247	8	t051	3	3	1	12	4	4	16	1967	1967	NGS00187 (run 258)	27296		Culture Collection Of Switzerland	E 407 / 224/16	Switzerland		Zurich	47.37679015,8.549188226	CCOS			Gottfried Dasen	R	R	R	R	R	R	R	R	R	R	R	R	R	R	S	R	S	S	S	S	S	S	S	S
CCOS-1592	247	8	t051	3	3	1	12	4	4	16	1967	1967	NGS00187 (run 258)	27296		Culture Collection Of Switzerland	E 408 / 242/60	Switzerland		Zurich	47.37679015,8.549188226	CCOS			Gottfried Dasen	R	R	R	R	R	R	R	R	R	R	R	R	R	R	S	R	S	S	S	S	S	S	S	S
CCOS-1593	247	8	t051	3	3	1	12	4	4	16	1967	1967	NGS00187 (run 258)	27298		Culture Collection Of Switzerland	E 409 / 253/68	Switzerland		Zurich	47.37679015,8.549188226	CCOS			Gottfried Dasen	R	R	R	R	R	R	R	R	R	R	R	R	R	R	S	R	S	S	S	S	S	S	S	S
CCOS-1594	247	8	t051	3	3	1	12	4	4	16	1967	1967	NGS00187 (run 258)	27296		Culture Collection Of Switzerland	E 410 / 252/71	Switzerland		Zurich	47.37679015,8.549188226	CCOS			Gottfried Dasen	R	R	R	R	R	R	R	R	R	R	R	R	R	R	S	R	S	S	S	S	S	S	S	S
CCOS-1595	247	8	t051	3	3	1	12	4	4	16	1967	1967	NGS00187 (run 258)	27296		Culture Collection Of Switzerland	E 411 / 248/70	Switzerland		Zurich	47.37679015,8.549188226	CCOS			Gottfried Dasen	R	R	R	R	R	R	R	R	R	R	R	R	R	R	S	R	S	S	S	S	S	S	S	S
CCOS-1596	247	8	t051	3	3	1	12	4	4	16	1967	1967	NGS00187 (run 258)	27300		Culture Collection Of Switzerland	E 412 / 240/8	Switzerland		Zurich	47.37679015,8.549188226	CCOS			Gottfried Dasen	R	R	R	R	R	R	R	R	R	R	R	R	R	R	S	R	S	S	S	S	S	S	S	S
CCOS-1597	247	8	t051	3	3	1	12	4	4	16	1967	1967	NGS00187 (run 258)	27298		Culture Collection Of Switzerland	E 413 / 241/23	Switzerland		Zurich	47.37679015,8.549188226	CCOS			Gottfried Dasen	R	R	R	R	R	R	R	R	R	R	R	R	R	R	S	R	S	S	S	S	S	S	S	S
CCOS-1598	247	8	t051	3	3	1	12	4	4	16	1967	1967	NGS00187 (run 258)	27296		Culture Collection Of Switzerland	E 414 / 243/50	Switzerland		Zurich	47.37679015,8.549188226	CCOS			Gottfried Dasen	R	R	R	R	R	R	R	R	R	R	R	R	R	R	S	R	S	S	S	S	S	S	S	S
CCOS-1599	247	8	t051	3	3	1	12	4	4	16	1967	1967	NGS00187 (run 258)	27298		Culture Collection Of Switzerland	E 415 / 245/13	Switzerland		Zurich	47.37679015,8.549188226	CCOS			Gottfried Dasen	R	R	R	R	R	R	R	R	R	R	R	R	R	R	S	R	S	S	S	S	S	S	S	S
CCOS-1600	247	8	t051	3	3	1	12	4	4	16	1967	1967	NGS00187 (run 258)	27296		Culture Collection Of Switzerland	E 416 / 243/54	Switzerland		Zurich	47.37679015,8.549188226	CCOS			Gottfried Dasen	R	R	R	R	R	R	R	R	R	R	R	R	R	R	S	R	S	S	S	S	S	S	S	S
CCOS-1602	247	8	t051	3	3	1	12	4	4	16	1967	1967	NGS00187 (run 258)	27296		Culture Collection Of Switzerland	E 418 / 243/21	Switzerland		Zurich	47.37679015,8.549188226	CCOS			Gottfried Dasen	R	R	R	R	R	R	R	R	R	R	R	R	R	R	S	R	S	S	S	S	S	S	S	S
CCOS-1603	247	8	t051	3	3	1	12	4	4	16	1967	1967	NGS00187 (run 258)	27301		Culture Collection Of Switzerland	E 419 / 252/27	Switzerland		Zurich	47.37679015,8.549188226	CCOS			Gottfried Dasen	R	R	R	R	R	R	R	R	R	R	R	R	R	R	S	R	S	S	S	S	S	S	S	S
CCOS-1604	247	8	t051	3	3	1	12	4	4	16	1967	1967	NGS00187 (run 258)	27296		Culture Collection Of Switzerland	E 420-1 / 420/1	Switzerland		Zurich	47.37679015,8.549188226	CCOS			Gottfried Dasen	R	R	R	R	R	R	R	R	R	R	R	R	R	R	S	R	S	S	S	S	S	S	S	S
CCOS-1605	247	8	t051	3	3	1	12	4	4	16	1967	1967	NGS00187 (run 258)	27296		Culture Collection Of Switzerland	E 420-2 / 420/2	Switzerland		Zurich	47.37679015,8.549188226	CCOS			Gottfried Dasen	R	R	R	R	R	R	R	R	R	R	R	R	R	R	S	R	S	S	S	S	S	S	S	S
CCOS-1606	247	8	t051	3	3	1	12	4	4	16	1967	1967	NGS00187 (run 269)	?		Culture Collection Of Switzerland	E 420-3 / 420/3	Switzerland		Zurich	47.37679015,8.549188226	CCOS			Gottfried Dasen	R	R	R	R	R	R	R	R	R	R	R	R	R	R	S	R	S	S	S	S	S	S	S	S
CCOS-1608	247	8	t051	3	3	1	12	4	4	16	1967	1967	NGS00187 (run 258)	27296		Culture Collection Of Switzerland	E 422 / E401 234/66	Switzerland		Zurich	47.37679015,8.549188226	CCOS			Gottfried Dasen	R	R	R	R	R	R	R	R	R	R	R	R	R	R	S	R	S	S	S	S	S	S	S	S
CCOS-1609	247	8	t051	3	3	1	12	4	4	16	1967	1967	NGS00187 (run 258)	27296		Culture Collection Of Switzerland	E 423 / 245/22	Switzerland		Zurich	47.37679015,8.549188226	CCOS			Gottfried Dasen	R	R	R	R	R	R	R	R	R	R	R	R	R	R	S	R	S	S	S	S	S	S	S	S
CCOS-1610	247	8	t051	3	3	1	12	4	4	16	1967	1967	NGS00187 (run 258)	27296		Culture Collection Of Switzerland	E 424 / 258/2	Switzerland		Zurich	47.37679015,8.549188226	CCOS			Gottfried Dasen	R	R	R	R	R	R	R	R	R	R	R	R	R	R	S	R	S	S	S	S	S	S	S	S
CCOS-1611	247	8	t051	3	3	1	12	4	4	16	1967	1967	NGS00187 (run 258)	27298		Culture Collection Of Switzerland	E 425 / 255/23	Switzerland		Zurich	47.37679015,8.549188226	CCOS			Gottfried Dasen	R	R	R	R	R	R	R	R	R	R	R	R	R	R	S	R	S	S	S	S	S	S	S	S
CCOS-1612	247	8	t051	3	3	1	12	4	4	16	1967	1967	NGS00187 (run 258)	27298		Culture Collection Of Switzerland	E 426 / 257/91	Switzerland		Zurich	47.37679015,8.549188226	CCOS			Gottfried Dasen	R	R	R	R	R	R	R	R	R	R	R	R	R	R	S	R	S	S	S	S	S	S	S	S
CCOS-1614	247	8	t051	3	3	1	12	4	4	16	1967	1967	NGS00187 (run 258)	27296		Culture Collection Of Switzerland	E 428 / E386 266/89	Switzerland		Zurich	47.37679015,8.549188226	CCOS			Gottfried Dasen	R	R	R	R	R	R	R	R	R	R	R	R	R	R	S	R	S	S	S	S	S	S	S	S
CCOS-1615	247	8	t562	3	3	1	12	4	4	16	1967	1967	NGS00187 (run 258)	27296		Culture Collection Of Switzerland	E 429 / 267/73	Switzerland		Zurich	47.37679015,8.549188226	CCOS			Gottfried Dasen	R	R	R	R	R	R	R	R	R	R	R	R	R	R	S	R	S	S	S	S	S	S	R	S
CCOS-1616	247	8	t051	3	3	1	12	4	4	16	1971	1971	NGS00187 (run 258)	27302		Culture Collection Of Switzerland	E 450 / 289/19	Switzerland		Zurich	47.37679015,8.549188226	CCOS			Gottfried Dasen	R	R	R	R	R	R	R	R	R	R	R	R	R	R	S	R	S	S	S	S	S	S	S	S
CCOS-1617	247	8	t051	3	3	1	12	4	4	16	1971	1971	NGS00187 (run 258)	27298		Culture Collection Of Switzerland	E 451 / 290/79	Switzerland		Zurich	47.37679015,8.549188226	CCOS			Gottfried Dasen	R	R	R	R	R	R	R	R	R	R	R	R	R	R	S	R	S	S	S	S	S	S	S	S
CCOS-1618	250	8	t008	3	3	1	1	4	4	16	1971	1971	NGS00187 (run 260)	?		Culture Collection Of Switzerland	E 452 / 291/86	Switzerland		Zurich	47.37679015,8.549188226	CCOS			Gottfried Dasen	R	R	R	R	R	R	R	R	R	R	R	R	R	R	S	R	S	S	S	S	S	S	S	S
CCOS-1620	247	8	t1852	3	3	1	12	4	4	16	1971	1971	NGS00187 (run 260)	?		Culture Collection Of Switzerland	E 454 / BI60/66	Switzerland		Zurich	47.37679015,8.549188226	CCOS			Gottfried Dasen	R	R	R	R	R	R	R	R	R	R	R	R	R	R	S	R	S	S	S	S	S	S	S	S
CCOS-1623	247	8	t054	3	3	1	12	4	4	16	1971	1971	NGS00187 (run 260)	?		Culture Collection Of Switzerland	E 458 / 294/71	Switzerland		Zurich	47.37679015,8.549188226	CCOS			Gottfried Dasen	R	R	R	R	R	R	R	R	R	R	R	R	R	R	S	R	S	S	S	S	S	S	S	S
CCOS-1624	250	8	t008	3	3	1	1	4	4	16	1971	1971	NGS00187 (run 260)	18312		Culture Collection Of Switzerland	E 459 / 294/92	Switzerland		Zurich	47.37679015,8.549188226	CCOS			Gottfried Dasen	R	R	R	R	R	R	R	R	R	R	R	R	R	R	S	R	S	S	S	S	S	S	S	S
CCOS-1625	247	8	t051	3	3	1	12	4	4	16	1971	1971	NGS00187 (run 260)	?		Culture Collection Of Switzerland	E 460 / 294/41	Switzerland		Zurich	47.37679015,8.549188226	CCOS			Gottfried Dasen	R	R	R	R	R	R	R	R	R	R	R	R	R	R	S	R	S	S	S	S	S	S	S	S
CCOS-1627	247	8	t051	3	3	1	12	4	4	16	1971	1971	NGS00187 (run 260)	?		Culture Collection Of Switzerland	E 463 / 293/88	Switzerland		Zurich	47.37679015,8.549188226	CCOS			Gottfried Dasen	R	R	R	R	R	R	R	R	R	R	R	R	S	R	S	S	S	S	S	S	S	S	S	S
CCOS-1628	247	8	t051	3	3	1	12	4	4	16	1971	1971	NGS00187 (run 260)	?		Culture Collection Of Switzerland	E 464 / 294/55	Switzerland		Zurich	47.37679015,8.549188226	CCOS			Gottfried Dasen	R	R	R	R	R	R	R	R	R	R	R	R	S	R	S	S	S	S	S	S	S	S	S	S
CCOS-1630	247	8	t051	3	3	1	12	4	4	16	1971	1971	NGS00187 (run 260)	?		Culture Collection Of Switzerland	E 466 / 297/77	Switzerland		Zurich	47.37679015,8.549188226	CCOS			Gottfried Dasen	R	R	R	R	R	R	R	R	R	R	R	R	R	R	S	R	S	S	S	S	S	S	S	S
CCOS-1633	247	8	t051	3	3	1	12	4	4	16	1971	1971	NGS00187 (run 260)	?		Culture Collection Of Switzerland	E 469 / 297/38	Switzerland		Zurich	47.37679015,8.549188226	CCOS			Gottfried Dasen	R	R	R	R	R	R	R	R	R	R	R	R	R	R	S	R	S	S	S	S	S	S	S	S
CCOS-1634	247	8	t051	3	3	1	12	4	4	16	1971	1971	NGS00187 (run 260)	?		Culture Collection Of Switzerland	E 470 / 298/99	Switzerland		Zurich	47.37679015,8.549188226	CCOS			Gottfried Dasen	R	R	R	R	R	R	R	R	R	R	R	R	R	R	S	R	S	S	S	S	S	S	S	S
CCOS-1635	247	8	t051	3	3	1	12	4	4	16	1971	1971	NGS00187 (run 260)	?		Culture Collection Of Switzerland	E 471 / 299/39	Switzerland		Zurich	47.37679015,8.549188226	CCOS			Gottfried Dasen	R	R	R	R	R	R	R	R	R	R	R	R	R	R	S	R	S	S	S	S	S	S	S	S
CCOS-1637	247	8	t051	3	3	1	12	4	4	16	1971	1971	NGS00187 (run 260)	?		Culture Collection Of Switzerland	E 473 / 301/76	Switzerland		Zurich	47.37679015,8.549188226	CCOS			Gottfried Dasen	R	R	R	R	R	R	R	R	R	R	R	R	R	R	S	R	S	S	S	S	S	S	S	S
CCOS-1639	247	8	t051	3	3	1	12	4	4	16	1971	1971	NGS00187 (run 260)	?		Culture Collection Of Switzerland	E 475 / 27426	Switzerland		Zurich	47.37679015,8.549188226	CCOS			Gottfried Dasen	R	R	R	R	R	R	R	R	R	R	R	R	R	R	S	R	S	S	S	S	S	S	S	S
CCOS-1640	247	8	t562	3	3	1	12	4	4	16	1971	1971	NGS00187 (run 260)	?		Culture Collection Of Switzerland	E 476 / 302/8	Switzerland		Zurich	47.37679015,8.549188226	CCOS			Gottfried Dasen	R	R	R	R	R	R	R	R	R	R	R	R	R	R	S	R	S	S	S	S	S	S	S	S
CCOS-1641	247	8	t024	3	3	1	12	4	4	16	1971	1971	NGS00187 (run 260)	?		Culture Collection Of Switzerland	E 477 / 299/48	Switzerland		Zurich	47.37679015,8.549188226	CCOS			Gottfried Dasen	R	R	R	R	R	R	R	R	R	R	R	R	R	R	S	R	S	S	S	S	S	S	S	S
CCOS-1642	247	8	t051	3	3	1	12	4	4	16	1971	1971	NGS00187 (run 260)	?		Culture Collection Of Switzerland	E 478 / B160/93	Switzerland		Zurich	47.37679015,8.549188226	CCOS			Gottfried Dasen	R	R	R	R	R	R	R	R	R	R	R	R	R	R	S	R	S	S	S	S	S	S	S	S
CCOS-1643	247	8	t051	3	3	1	12	4	4	16	1971	1971	NGS00187 (run 260)	?		Culture Collection Of Switzerland	E 479 / 303/78	Switzerland		Zurich	47.37679015,8.549188226	CCOS			Gottfried Dasen	R	R	R	R	R	R	R	R	R	R	R	R	R	R	S	R	S	S	S	S	S	S	S	S
CCOS-1644	247	8	t051	3	3	1	12	4	4	16	1971	1971	NGS00187 (run 260)	?		Culture Collection Of Switzerland	E 480 / 307/85	Switzerland		Zurich	47.37679015,8.549188226	CCOS			Gottfried Dasen	R	R	R	R	R	R	R	R	R	R	R	R	R	R	S	R	S	S	S	S	S	S	S	S
CCOS-1645	247	8	t051	3	3	1	12	4	4	16	1971	1971	NGS00187 (run 260) Abdeckung tief: 34x	?		Culture Collection Of Switzerland	E 481 / 307/37	Switzerland		Zurich	47.37679015,8.549188226	CCOS			Gottfried Dasen	R	R	R	R	R	R	R	R	R	R	R	R	R	R	S	R	S	S	S	S	S	S	S	S
CCOS-1646	247	8	t051	3	3	1	12	4	4	16	1971	1971	NGS00187 (run 260)	?		Culture Collection Of Switzerland	E 482 / 307/22	Switzerland		Zurich	47.37679015,8.549188226	CCOS			Gottfried Dasen	R	R	R	R	R	R	R	R	R	R	R	R	R	R	S	R	S	S	S	S	S	S	S	S
CCOS-1647	247	8	t051	3	3	1	12	4	4	16	1971	1971	NGS00187 (run 260)	?		Culture Collection Of Switzerland	E 483 / 312/82	Switzerland		Zurich	47.37679015,8.549188226	CCOS			Gottfried Dasen	R	R	R	R	R	R	R	R	R	R	R	R	S	R	S	S	S	S	S	S	S	S	S	S
CCOS-1650	247	8	t051	3	3	1	12	4	4	16	1971	1971	NGS00187 (run 260)	?		Culture Collection Of Switzerland	E 486 / 212/100	Switzerland		Zurich	47.37679015,8.549188226	CCOS			Gottfried Dasen	R	R	R	R	R	R	R	R	R	R	R	R	R	R	S	R	S	S	S	S	S	S	S	S
CCOS-1651	247	8	t5301	3	3	1	12	4	4	16	1971	1971	NGS00187 (run 260)	?		Culture Collection Of Switzerland	E 488 / 313/5	Switzerland		Zurich	47.37679015,8.549188226	CCOS			Gottfried Dasen	R	R	R	R	R	R	R	R	R	R	R	R	R	R	S	R	S	S	S	S	S	S	S	S
CCOS-1652	247	8	t051	3	3	1	12	4	4	16	1971	1971	NGS00187 (run 260)	?		Culture Collection Of Switzerland	E 489 / 315/36	Switzerland		Zurich	47.37679015,8.549188226	CCOS			Gottfried Dasen	R	R	R	R	R	R	R	R	R	R	R	R	R	R	S	R	S	S	S	S	S	S	S	S
CCOS-1657	247	8	t051	3	3	1	12	4	4	16	1971	1971	NGS00187 (run 260)	?		Culture Collection Of Switzerland	E 495 / 19391	Switzerland		Zurich	47.37679015,8.549188226	CCOS			Gottfried Dasen	R	R	R	R	R	R	R	R	R	R	R	R	R	R	S	R	S	S	S	S	S	S	S	S
CCOS-1659	247	8	t052	3	3	1	12	4	4	16	1971	1971	NGS00187 (run 261)	?		Culture Collection Of Switzerland	E 497 / 44871	Switzerland		Zurich	47.37679015,8.549188226	CCOS			Gottfried Dasen	R	R	R	R	R	R	R	R	R	R	R	R	R	R	S	R	S	S	S	S	S	S	S	S
CCOS-1660	247	8	t051	3	3	1	12	4	4	16	1971	1971	NGS00187 (run 261)	?		Culture Collection Of Switzerland	E 498 / 14763	Switzerland		Zurich	47.37679015,8.549188226	CCOS			Gottfried Dasen	R	R	R	R	R	R	R	R	R	R	R	R	R	R	S	R	S	S	S	S	S	S	S	S
CCOS-1661	247	8		3	3	1	12	4	4	16	1971	1971	NGS00187 (run 261)	?		Culture Collection Of Switzerland	E 499 / 07.May	Switzerland		Zurich	47.37679015,8.549188226	CCOS			Gottfried Dasen	R	R	R	R	R	R	R	R	R	R	R	R	R	R	S	R	S	S	S	S	S	S	S	S
CCOS-1662	247	8	t562	3	3	1	12	4	4	16	1971	1971	NGS00187 (run 261)	?		Culture Collection Of Switzerland	E 500 / 23529	Switzerland		Zurich	47.37679015,8.549188226	CCOS			Gottfried Dasen	R	R	R	R	R	R	R	R	R	R	R	R	R	R	S	R	S	S	S	S	S	S	S	S
CCOS-1663	247	8	t562	3	3	1	12	4	4	16	1971	1971	NGS00187 (run 261)	?		Culture Collection Of Switzerland	E 503 / 28338	Switzerland		Zurich	47.37679015,8.549188226	CCOS			Gottfried Dasen	R	R	R	R	R	R	R	R	R	R	R	R	R	R	S	R	S	S	S	S	S	S	S	S
CCOS-1664	247	8	t051	3	3	1	12	4	4	16	1971	1971	NGS00187 (run 261)	?		Culture Collection Of Switzerland	E 504 / 34516	Switzerland		Zurich	47.37679015,8.549188226	CCOS			Gottfried Dasen	R	R	R	R	R	R	R	R	R	R	R	R	R	R	S	R	S	S	S	S	S	S	S	S
CCOS-1666	247	8	t051	3	3	1	12	4	4	16	1971	1971	NGS00187 (run 261)	?		Culture Collection Of Switzerland	E 506 / 33817	Switzerland		Zurich	47.37679015,8.549188226	CCOS			Gottfried Dasen	R	R	R	R	R	R	R	R	R	R	R	R	R	R	S	R	S	S	S	S	S	S	S	S
CCOS-1668	247	8	t051	3	3	1	12	4	4	16	1971	1971	NGS00187 (run 261)	?		Culture Collection Of Switzerland	E 508 / 08.Oct	Switzerland		Zurich	47.37679015,8.549188226	CCOS			Gottfried Dasen	R	R	R	R	R	R	R	R	R	R	R	R	R	R	S	R	S	S	S	S	S	S	S	S
CCOS-1669	247	8	t051	3	3	1	12	4	4	16	1971	1971	NGS00187 (run 261)	?		Culture Collection Of Switzerland	E 509 / 25082	Switzerland		Zurich	47.37679015,8.549188226	CCOS			Gottfried Dasen	R	R	R	R	R	R	R	R	R	R	R	R	R	R	S	R	S	S	S	S	S	S	S	S
CCOS-1672	247	8	t024	3	3	1	12	4	4	16	1971	1971	NGS00187 (run 261)	?		Culture Collection Of Switzerland	E 514 / 44876	Switzerland		Zurich	47.37679015,8.549188226	CCOS			Gottfried Dasen	R	R	R	R	R	R	R	R	R	R	R	R	R	R	S	R	S	S	S	S	S	S	S	S
CCOS-1673	247	8	t051	3	3	1	12	4	4	16	1971	1971	NGS00187 (run 269)	?		Culture Collection Of Switzerland	E 515 / 14/89	Switzerland		Zurich	47.37679015,8.549188226	CCOS			Gottfried Dasen	R	R	R	R	R	R	R	R	R	R	R	R	R	R	S	R	S	S	S	S	S	S	S	S
CCOS-1675	247	8	t051	3	3	1	12	4	4	16	1971	1971	NGS00187 (run 261)	?		Culture Collection Of Switzerland	E 517 / 12.May	Switzerland		Zurich	47.37679015,8.549188226	CCOS			Gottfried Dasen	R	R	R	R	R	R	R	R	R	R	R	R	R	R	S	R	S	S	S	S	S	S	S	S
CCOS-1677	247	8	t051	3	3	1	12	4	4	16	1971	1971	NGS00187 (run 261)	?		Culture Collection Of Switzerland	E 519 / 13/56	Switzerland		Zurich	47.37679015,8.549188226	CCOS			Gottfried Dasen	R	R	R	R	R	R	R	R	R	R	R	R	R	R	S	R	S	S	S	S	S	S	S	S
CCOS-1678	247	8	t051	3	3	1	12	4	4	16	1971	1971	NGS00187 (run 261)	?		Culture Collection Of Switzerland	E 520 / 15/55	Switzerland		Zurich	47.37679015,8.549188226	CCOS			Gottfried Dasen	R	R	R	R	R	R	R	R	R	R	R	R	R	R	S	R	S	S	S	S	S	S	S	S
CCOS-1679	247	8	t051	3	3	1	12	4	4	16	1971	1971	NGS00187 (run 261)	?		Culture Collection Of Switzerland	E 521 / 14/17	Switzerland		Zurich	47.37679015,8.549188226	CCOS			Gottfried Dasen	R	R	R	R	R	R	R	R	R	R	R	R	R	R	S	R	S	S	S	S	S	S	S	S
CCOS-1682	247	8	t1852	3	3	1	12	4	4	16	1971	1971	NGS00187 (run 261)	?		Culture Collection Of Switzerland	E 524 / 18/71	Switzerland		Zurich	47.37679015,8.549188226	CCOS			Gottfried Dasen	R	R	R	R	R	R	R	R	R	R	R	R	R	R	S	R	S	S	S	S	S	S	S	S
CCOS-1683	247	8	t051	3	3	1	12	4	4	16	1971	1971	NGS00187 (run 261)	?		Culture Collection Of Switzerland	E 525 / 17/19	Switzerland		Zurich	47.37679015,8.549188226	CCOS			Gottfried Dasen	R	R	R	R	R	R	R	R	R	R	R	R	R	R	S	R	S	S	S	S	S	S	S	S
CCOS-1684	247	8	t051	3	3	1	12	4	4	16	1971	1971	NGS00187 (run 261)	?		Culture Collection Of Switzerland	E 526 / 44825	Switzerland		Zurich	47.37679015,8.549188226	CCOS			Gottfried Dasen	R	R	R	R	R	R	R	R	R	R	R	R	R	R	S	R	S	S	S	S	S	S	S	S
CCOS-1685	247	8	t051	3	3	1	12	4	4	16	1971	1971	NGS00187 (run 261)	?		Culture Collection Of Switzerland	E 527 / 22/13	Switzerland		Zurich	47.37679015,8.549188226	CCOS			Gottfried Dasen	R	R	R	R	R	R	R	R	R	R	R	R	R	R	S	R	S	S	S	S	S	S	S	S
CCOS-1686	247	8	t024	3	3	1	12	4	4	16	1971	1971	NGS00187 (run 261)	?		Culture Collection Of Switzerland	E 528 / 21.Oct	Switzerland		Zurich	47.37679015,8.549188226	CCOS			Gottfried Dasen	R	R	R	R	R	R	R	R	R	R	R	R	R	R	S	R	S	S	S	S	S	S	S	S
CCOS-1687	247	8		3	3	1	12	4	4	16	1971	1971	NGS00187 (run 261)	?		Culture Collection Of Switzerland	E 529 / 24/71	Switzerland		Zurich	47.37679015,8.549188226	CCOS			Gottfried Dasen	R	R	R	R	R	R	R	R	R	R	R	R	R	R	S	R	S	S	S	S	S	S	S	S
CCOS-1688	247	8	t051	3	3	1	12	4	4	16	1971	1971	NGS00187 (run 269)	?		Culture Collection Of Switzerland	E 530 / 23/28	Switzerland		Zurich	47.37679015,8.549188226	CCOS			Gottfried Dasen	R	R	R	R	R	R	R	R	R	R	R	R	R	R	S	R	S	S	S	S	S	S	S	S
CCOS-1689	247	8	t190	3	3	1	12	4	4	16	1971	1971	NGS00187 (run 261)	?		Culture Collection Of Switzerland	E 531 / 21/71	Switzerland		Zurich	47.37679015,8.549188226	CCOS			Gottfried Dasen	R	R	R	R	R	R	R	R	R	R	R	R	R	R	S	R	S	S	S	S	S	S	S	S
CCOS-1690	247	8	t051	3	3	1	12	4	4	16	1971	1971	NGS00187 (run 261)	?		Culture Collection Of Switzerland	E 532 / 24/53	Switzerland		Zurich	47.37679015,8.549188226	CCOS			Gottfried Dasen	R	R	R	R	R	R	R	R	R	R	R	R	R	R	S	R	S	S	S	S	S	S	S	S
CCOS-1691	247	8	t024	3	3	1	12	4	4	16	1971	1971	NGS00187 (run 261)	?		Culture Collection Of Switzerland	E 534 / 25/74	Switzerland		Zurich	47.37679015,8.549188226	CCOS			Gottfried Dasen	R	R	R	R	R	R	R	R	R	R	R	R	R	R	S	R	S	S	S	S	S	S	S	S
CCOS-1692	247	8	t051	3	3	1	12	4	4	16	1971	1971	NGS00187 (run 261)	?		Culture Collection Of Switzerland	E 535 / 26/30	Switzerland		Zurich	47.37679015,8.549188226	CCOS			Gottfried Dasen	R	R	R	R	R	R	R	R	R	R	R	R	R	R	S	R	S	S	S	S	S	S	S	S
CCOS-1694	247	8	t024	3	3	1	12	4	4	16	1971	1971	NGS00187 (run 261)	?		Culture Collection Of Switzerland	E 538 / 24/55	Switzerland		Zurich	47.37679015,8.549188226	CCOS			Gottfried Dasen	R	R	R	R	R	R	R	R	R	R	R	R	R	R	S	R	S	S	S	S	S	S	S	S
CCOS-1696	247	8	t051	3	3	1	12	4	4	16	1971	1971	NGS00187 (run 261)	?		Culture Collection Of Switzerland	E 541 / 28/67	Switzerland		Zurich	47.37679015,8.549188226	CCOS			Gottfried Dasen	R	R	R	R	R	R	R	R	R	R	R	R	R	R	S	R	S	S	S	S	S	S	S	S
CCOS-1700	247	8	t051	3	3	1	12	4	4	16	1971	1971	NGS00187 (run 261)	?		Culture Collection Of Switzerland	E 545 / 31/94	Switzerland		Zurich	47.37679015,8.549188226	CCOS			Gottfried Dasen	R	R	R	R	R	R	R	R	R	R	R	R	R	R	S	R	S	S	S	S	S	S	S	S
CCOS-1701	250	8	t008	3	3	1	1	4	4	16	1971	1971	NGS00187 (run 261)	?		Culture Collection Of Switzerland	E 546 / 32/61	Switzerland		Zurich	47.37679015,8.549188226	CCOS			Gottfried Dasen	R	R	R	R	R	R	R	R	R	R	R	R	R	R	S	R	S	S	S	S	S	S	S	S
CCOS-1703-wh	247	8	t051	3	3	1	12	4	4	16	1971	1971	NGS00187 (run 262)	?		Culture Collection Of Switzerland	E 549 / 33/99	Switzerland		Zurich	47.37679015,8.549188226	CCOS			Gottfried Dasen	R	R	R	R	R	R	R	R	R	R	R	R	R	R	S	R	S	S	S	S	S	S	S	S
CCOS-1704	247	8	t051	3	3	1	12	4	4	16	1971	1971	NGS00187 (run 269)	?		Culture Collection Of Switzerland	E 552 / 35/45	Switzerland		Zurich	47.37679015,8.549188226	CCOS			Gottfried Dasen	R	R	R	R	R	R	R	R	R	R	R	R	R	R	S	R	S	S	S	S	S	S	S	S
CCOS-1706	247	8	t051	3	3	1	12	4	4	16	1971	1971	NGS00187 (run 261)	?		Culture Collection Of Switzerland	E 554 / 39/98	Switzerland		Zurich	47.37679015,8.549188226	CCOS			Gottfried Dasen	R	R	R	R	R	R	R	R	R	R	R	R	R	R	S	R	S	S	S	S	S	R	R	S
CCOS-1707	247	8		3	3	1	12	4	4	16	1971	1971	NGS00187 (run 262)	?		Culture Collection Of Switzerland	E 555 / 41/11	Switzerland		Zurich	47.37679015,8.549188226	CCOS			Gottfried Dasen	R	R	R	R	R	R	R	R	R	R	R	R	R	R	S	R	S	S	S	S	S	S	S	S
CCOS-1710	247	8	t051	3	3	1	12	4	4	16	1971	1971	NGS00187 (run 262)	?		Culture Collection Of Switzerland	E 558 / 40/80	Switzerland		Zurich	47.37679015,8.549188226	CCOS			Gottfried Dasen	R	R	R	R	R	R	R	R	R	R	R	R	R	R	S	R	S	S	S	S	S	S	S	S
CCOS-1711	247	8	t562	3	3	1	12	4	4	16	1971	1971	NGS00187 (run 262)	?		Culture Collection Of Switzerland	E 559 / 41/55	Switzerland		Zurich	47.37679015,8.549188226	CCOS			Gottfried Dasen	R	R	R	R	R	R	R	R	R	R	R	R	R	R	S	R	S	S	S	S	S	S	S	S
CCOS-1712	247	8	t051	3	3	1	12	4	4	16	1972	1972	NGS00187 (run 262)	?		Culture Collection Of Switzerland	E 561 / 87	Switzerland		Zurich	47.37679015,8.549188226	CCOS			Gottfried Dasen	R	R	R	R	R	R	R	R	R	R	R	R	R	R	S	R	S	S	S	S	S	S	S	S
CCOS-1714	247	8	t051	3	3	1	12	4	4	16	1972	1972	NGS00187 (run 262)	?		Culture Collection Of Switzerland	E 568 / 12.May	Switzerland		Zurich	47.37679015,8.549188226	CCOS			Gottfried Dasen	R	R	R	R	R	R	R	R	R	R	R	R	R	R	S	R	S	S	S	S	S	S	S	S
CCOS-1717	247	8	t5125	3	3	1	12	4	4	16	1972	1972	NGS00187 (run 262)	?		Culture Collection Of Switzerland	E 574 / 23/75	Switzerland		Zurich	47.37679015,8.549188226	CCOS			Gottfried Dasen	R	R	R	R	R	R	R	R	R	R	R	R	R	R	S	R	S	S	S	S	S	S	S	S
CCOS-1718	247	8	t051	3	3	1	12	4	4	16	1972	1972	NGS00187 (run 262)	?		Culture Collection Of Switzerland	E 576 / 24/45	Switzerland		Zurich	47.37679015,8.549188226	CCOS			Gottfried Dasen	R	R	R	R	R	R	R	R	R	R	R	R	R	R	S	R	S	S	S	S	S	S	S	S
CCOS-1720	7843	8	t051	3	3	1		4	4	16	1972	1972	NGS00187 (run 262)	?		Culture Collection Of Switzerland	E 578 / 29/88	Switzerland		Zurich	47.37679015,8.549188226	CCOS			Gottfried Dasen	R	R	R	R	R	R	R	R	R	R	R	R	R	R	S	R	S	S	S	S	S	S	R	S
CCOS-1721	247	8	t2849	3	3	1	12	4	4	16	1972	1972	NGS00187 (run 262)	?		Culture Collection Of Switzerland	E 579 / 29/40	Switzerland		Zurich	47.37679015,8.549188226	CCOS			Gottfried Dasen	R	R	R	R	R	R	R	R	R	R	R	R	R	R	S	R	S	S	S	S	S	S	R	S
CCOS-1722	239	8	t037	2	3	1	1	4	4	3	1972	1972	NGS00187 (run 262)	?		Culture Collection Of Switzerland	E 580 / 30/96	Switzerland		Zurich	47.37679015,8.549188226	CCOS			Gottfried Dasen	R	R	R	R	R	R	R	R	R	R	R	R	R	R	S	R	S	S	S	S	S	S	R	S
CCOS-1724	239	8	t037	2	3	1	1	4	4	3	1972	1972	NGS00187 (run 262)	?		Culture Collection Of Switzerland	E 583 / 31/57	Switzerland		Zurich	47.37679015,8.549188226	CCOS			Gottfried Dasen	R	R	R	R	R	R	R	R	R	R	R	R	R	R	S	R	S	S	S	S	S	S	S	S
CCOS-1726	239	8	t037	2	3	1	1	4	4	3	1972	1972	NGS00187 (run 269)	?		Culture Collection Of Switzerland	E 585 / 33/95	Switzerland		Zurich	47.37679015,8.549188226	CCOS			Gottfried Dasen	R	R	R	R	R	R	R	R	R	R	R	R	R	R	S	R	S	S	S	S	S	S	S	S
CCOS-1728	247	8	t051	3	3	1	12	4	4	16	1972	1972	NGS00187 (run 262)	?		Culture Collection Of Switzerland	E 587 / 34/98	Switzerland		Zurich	47.37679015,8.549188226	CCOS			Gottfried Dasen	R	R	R	R	R	R	R	R	R	R	R	R	R	R	S	R	S	S	S	S	S	S	S	S
CCOS-1729	247	8	t1852	3	3	1	12	4	4	16	1972	1972	NGS00187 (run 262)	?		Culture Collection Of Switzerland	E 588 / 40/83	Switzerland		Zurich	47.37679015,8.549188226	CCOS			Gottfried Dasen	R	R	R	R	R	R	R	R	R	R	R	R	R	R	S	R	S	S	S	S	S	S	R	S
CCOS-1732	247	8	t051	3	3	1	12	4	4	16	1972	1972	NGS00187 (run 262)	?		Culture Collection Of Switzerland	E 592 / 46/30	Switzerland		Zurich	47.37679015,8.549188226	CCOS			Gottfried Dasen	R	R	R	R	R	R	R	R	R	R	R	R	R	R	S	R	S	S	S	S	S	S	S	S
CCOS-1735	247	8	t051	3	3	1	12	4	4	16	1972	1972	NGS00187 (run 262)	?		Culture Collection Of Switzerland	E 596 / 49/88	Switzerland		Zurich	47.37679015,8.549188226	CCOS			Gottfried Dasen	R	R	R	R	R	R	R	R	R	R	R	R	R	R	S	R	S	S	S	S	S	S	S	S
CCOS-1736	247	8	t051	3	3	1	12	4	4	16	1972	1972	NGS00187 (run 262)	?		Culture Collection Of Switzerland	E 597 / 50/20	Switzerland		Zurich	47.37679015,8.549188226	CCOS			Gottfried Dasen	R	R	R	R	R	R	R	R	R	R	R	R	R	R	S	R	S	S	S	S	S	S	S	S
CCOS-1737	247	8	t051	3	3	1	12	4	4	16	1972	1972	NGS00187 (run 262)	?		Culture Collection Of Switzerland	E 598 / 49/67	Switzerland		Zurich	47.37679015,8.549188226	CCOS			Gottfried Dasen	R	R	R	R	R	R	R	R	R	R	R	R	R	R	S	R	S	S	S	S	S	S	S	S
CCOS-1738	247	8	t051	3	3	1	12	4	4	16	1972	1972	NGS00187 (run 262)	?		Culture Collection Of Switzerland	E 599 / 55/6	Switzerland		Zurich	47.37679015,8.549188226	CCOS			Gottfried Dasen	R	R	R	R	R	R	R	R	R	R	R	R	R	R	S	R	S	S	S	S	S	S	R	S
CCOS-1739	247	8	t051	3	3	1	12	4	4	16	1972	1972	NGS00187 (run 262)	?		Culture Collection Of Switzerland	E 600 / 55/80	Switzerland		Zurich	47.37679015,8.549188226	CCOS			Gottfried Dasen	R	R	R	R	R	R	R	R	R	R	R	R	R	R	S	R	S	S	S	S	S	S	S	S
CCOS-1740	247	8	t051	3	3	1	12	4	4	16	1972	1972	NGS00187 (run 262)	?		Culture Collection Of Switzerland	E 601 / 56/75	Switzerland		Zurich	47.37679015,8.549188226	CCOS			Gottfried Dasen	R	R	R	R	R	R	R	R	R	R	R	R	R	R	S	R	S	S	S	S	S	S	S	S
CCOS-1741	247	8	t2482	3	3	1	12	4	4	16	1972	1972	NGS00187 (run 262)	?		Culture Collection Of Switzerland	E 602 / 59/18	Switzerland		Zurich	47.37679015,8.549188226	CCOS			Gottfried Dasen	R	R	R	R	R	R	R	R	R	R	R	R	R	R	S	R	S	S	S	S	S	S	S	S
CCOS-1744	247	8	t118	3	3	1	12	4	4	16	1972	1972	NGS00187 (run 262)	?		Culture Collection Of Switzerland	E 605 / 64/58	Switzerland		Zurich	47.37679015,8.549188226	CCOS			Gottfried Dasen	R	R	R	R	R	R	R	R	R	R	R	R	R	R	S	R	S	S	S	S	S	S	S	S
CCOS-1745	250	8	t008	3	3	1	1	4	4	16	1972	1972	NGS00187 (run 262)	?		Culture Collection Of Switzerland	E 606 / 68/20	Switzerland		Zurich	47.37679015,8.549188226	CCOS			Gottfried Dasen	R	R	R	R	R	R	R	R	R	R	R	R	R	R	S	R	R	S	S	S	S	S	S	S
CCOS-1746	247	8	t051	3	3	1	12	4	4	16	1972	1972	NGS00187 (run 262)	?		Culture Collection Of Switzerland	E 607 / 68/12	Switzerland		Zurich	47.37679015,8.549188226	CCOS			Gottfried Dasen	R	R	R	R	R	R	R	R	R	R	R	R	R	R	S	R	R	S	S	S	S	R	R	S
CCOS-1747	247	8	t051	3	3	1	12	4	4	16	1972	1972	NGS00187 (run 262)	?		Culture Collection Of Switzerland	E 608 / 68/10	Switzerland		Zurich	47.37679015,8.549188226	CCOS			Gottfried Dasen	R	R	R	R	R	R	R	R	R	R	R	R	R	R	S	R	R	S	S	S	S	S	S	S
CCOS-1748	239	8	t037	2	3	1	1	4	4	3	1983	1983	NGS00187 (run 262)	?		Culture Collection Of Switzerland	E 800 / 1V13322	Switzerland		Zurich	47.37679015,8.549188226	CCOS			Gottfried Dasen	R	R	R	R	R	R	R	R	R	R	R	R	R	R	S	R	R	S	S	S	S	S	S	S
CCOS-1749	7844	8	t037	2	3	383	1	4	4	3	1983	1983	NGS00187 (run 266)	?		Culture Collection Of Switzerland	E 801 / 4V13663	Switzerland		Zurich	47.37679015,8.549188226	CCOS			Gottfried Dasen	R	R	R	R	R	R	R	R	R	R	R	R	R	R	S	R	S	S	S	S	S	S	S	S
CCOS-1750	239	8		2	3	1	1	4	4	3	1983	1983	NGS00187 (run 266)	?		Culture Collection Of Switzerland	E 802 / 5V13668	Switzerland		Zurich	47.37679015,8.549188226	CCOS			Gottfried Dasen	R	R	R	R	R	R	R	R	R	R	R	R	R	R	R	R	R	S	S	S	S	R	R	R
CCOS-1752	239	8	t037	2	3	1	1	4	4	3	1983	1983	NGS00187 (run 266)	?		Culture Collection Of Switzerland	E 804 / 37V14251	Switzerland		Zurich	47.37679015,8.549188226	CCOS			Gottfried Dasen	R	R	R	R	R	R	R	R	R	R	R	R	R	R	S	R	R	S	S	S	S	S	S	S
CCOS-1757	7844	8	t037	2	3	383	1	4	4	3	1983	1983	NGS00187 (run 266)	?		Culture Collection Of Switzerland	E 809 / 115V15296	Switzerland		Zurich	47.37679015,8.549188226	CCOS			Gottfried Dasen	R	R	R	R	R	R	R	R	R	R	R	R	R	R	S	R	R	S	S	S	S	S	S	S
CCOS-1758	239	8	t037	2	3	1	1	4	4	3	1983	1983	NGS00187 (run 266)	?		Culture Collection Of Switzerland	E 810 / 124V15665	Switzerland		Zurich	47.37679015,8.549188226	CCOS			Gottfried Dasen	R	R	R	R	R	R	R	R	R	R	R	R	R	R	S	R	R	S	S	S	S	S	S	S
CCOS-1759	7844	8	t037	2	3	383	1	4	4	3	1983	1983	NGS00187 (run 266)	?		Culture Collection Of Switzerland	E 811 / 126V15678	Switzerland		Zurich	47.37679015,8.549188226	CCOS			Gottfried Dasen	R	R	R	R	R	R	R	R	R	R	R	R	R	R	S	R	R	S	S	S	S	R	R	S
CCOS-1760	239	8	t037	2	3	1	1	4	4	3	1983	1983	NGS00187 (run 266)	?		Culture Collection Of Switzerland	E 812 / 145V14320	Switzerland		Zurich	47.37679015,8.549188226	CCOS			Gottfried Dasen	R	R	R	R	R	R	R	R	R	R	R	R	R	R	S	R	R	S	S	S	S	R	R	S
CCOS-1761	239	8	t037	2	3	1	1	4	4	3	1984	1984	NGS00187 (run 266)	?		Culture Collection Of Switzerland	E 813 / 165V16090	Switzerland		Zurich	47.37679015,8.549188226	CCOS			Gottfried Dasen	R	R	R	R	R	R	R	R	R	R	R	R	R	R	S	R	R	S	S	S	S	S	S	S
CCOS-1762	7844	8	t037	2	3	383	1	4	4	3	1983	1983	NGS00187 (run 266)	?		Culture Collection Of Switzerland	E 814 / 217Blk9715	Switzerland		Zurich	47.37679015,8.549188226	CCOS			Gottfried Dasen	R	R	R	R	R	R	R	R	R	R	R	R	R	R	S	R	R	S	S	S	S	R	R	S
CCOS-1763	7844	8	t037	2	3	383	1	4	4	3	1983	1983	NGS00187 (run 266)	?		Culture Collection Of Switzerland	E 815 / 220Blk10139	Switzerland		Zurich	47.37679015,8.549188226	CCOS			Gottfried Dasen	R	R	R	R	R	R	R	R	R	R	R	R	R	R	S	R	R	S	S	S	S	S	S	S
CCOS-1764	7844	8	t037	2	3	383	1	4	4	3	1983	1983	NGS00187 (run 266)	?		Culture Collection Of Switzerland	E 816 / 223V16536	Switzerland		Zurich	47.37679015,8.549188226	CCOS			Gottfried Dasen	R	R	R	R	R	R	R	R	R	R	R	R	R	R	S	R	S	S	S	S	S	S	S	S
CCOS-1766	7844	8	t037	2	3	383	1	4	4	3	1984	1984	NGS00187 (run 268)	?		Culture Collection Of Switzerland	E 818 / 290V17275	Switzerland		Zurich	47.37679015,8.549188226	CCOS			Gottfried Dasen	R	R	R	R	R	R	R	R	R	R	R	R	R	R	S	R	R	S	S	S	S	R	R	S
CCOS-1766-Mo1	7844	8	t037	2	3	383	1	4	4	3	1984	1984	NGS00187 (run 268)	?		Culture Collection Of Switzerland	E 818 / 290V17275	Switzerland		Zurich	47.37679015,8.549188226	CCOS			Gottfried Dasen	R	R	R	R	R	R	R	R	R	R	R	R	R	R	S	R	R	S	S	S	S	R	R	S
CCOS-1766-Mo2	7844	8	t037	2	3	383	1	4	4	3	1984	1984	NGS00187 (run 268)	?		Culture Collection Of Switzerland	E 818 / 290V17275	Switzerland		Zurich	47.37679015,8.549188226	CCOS			Gottfried Dasen	R	R	R	R	R	R	R	R	R	R	R	R	R	R	S	R	R	S	S	S	S	R	R	S
CCOS-1767	239	8	t037	2	3	1	1	4	4	3	1983	1983	NGS00187 (run 266)	?		Culture Collection Of Switzerland	E 819 / 321V17682	Switzerland		Zurich	47.37679015,8.549188226	CCOS			Gottfried Dasen	R	R	R	R	R	R	R	R	R	R	R	R	R	R	S	R	R	S	S	S	S	S	S	S
CCOS-1788	7844	8	t037	2	3	383	1	4	4	3	1984	1984	NGS00187 (run 268)	?		Culture Collection Of Switzerland	E 840 / 291V6728	Switzerland		Zurich	47.37679015,8.549188226	CCOS			Gottfried Dasen	R	R	R	R	R	R	R	R	R	R	R	R	R	R	S	R	R	S	S	S	S	R	R	S
CCOS-1792	7844	8	t037	2	3	383	1	4	4	3	1984	1984	NGS00187 (run 268)	?		Culture Collection Of Switzerland	E 844 / 307V7053	Switzerland		Zurich	47.37679015,8.549188226	CCOS			Gottfried Dasen	R	R	R	R	R	R	R	R	R	R	R	R	R	R	S	R	R	S	S	S	S	S	S	S
CCOS-1795	7844	8	t037	2	3	383	1	4	4	3	1985	1985	NGS00187 (run 268)	?		Culture Collection Of Switzerland	E 875 / 87/BLK2324	Switzerland		Zurich	47.37679015,8.549188226	CCOS			Gottfried Dasen	R	R	R	R	R	R	R	R	R	R	R	R	R	R	S	R	R	S	S	S	S	S	S	S
CCOS-1847	254	8	t113	3	32	1	1	4	4	3	1985	1985	NGS00187 (run 263)	27276		Culture Collection Of Switzerland	E 934 / WiebelII	Switzerland		Zurich	47.37679015,8.549188226	CCOS			Gottfried Dasen	R	R	R	R	R	R	R	R	R	R	R	R	R	R	S	R	S	S	S	S	S	S	S	S
CCOS-1848	254	8	t113	3	32	1	1	4	4	3	1985	1985	NGS00187 (run 263)	27276		Culture Collection Of Switzerland	E 935 / 33	Switzerland		Zurich	47.37679015,8.549188226	CCOS			Gottfried Dasen	R	R	R	R	R	R	R	R	R	R	R	R	R	R	S	R	S	S	S	S	S	S	S	S
CCOS-1849	254	8		3	32	1	1	4	4	3	1985	1985	NGS00187 (run 266)	?		Culture Collection Of Switzerland	E 936 / 2964	Switzerland		Zurich	47.37679015,8.549188226	CCOS			Gottfried Dasen	R	R	R	R	R	R	R	R	R	R	R	R	R	R	S	R	S	S	S	S	S	S	S	S
CCOS-1850	254	8	t113	3	32	1	1	4	4	3	1985	1985	NGS00187 (run 262)	?		Culture Collection Of Switzerland	E 937 / WiebelI	Switzerland		Zurich	47.37679015,8.549188226	CCOS			Gottfried Dasen	R	R	R	R	R	R	R	R	R	R	R	R	R	R	S	R	S	S	S	S	S	S	S	S
CCOS-1852	254	8	t113	3	32	1	1	4	4	3	1985	1985	NGS00187 (run 262)	?		Culture Collection Of Switzerland	E 939 / WinterI	Switzerland		Zurich	47.37679015,8.549188226	CCOS			Gottfried Dasen	R	R	R	R	R	R	R	R	R	R	R	R	R	R	S	R	R	S	S	S	S	R	R	S
CCOS-1855	254	8	t113	3	32	1	1	4	4	3	1985	1985	NGS00187 (run 268)	?		Culture Collection Of Switzerland	E 942 / 3950	Switzerland		Zurich	47.37679015,8.549188226	CCOS			Gottfried Dasen	R	R	R	R	R	R	R	R	R	R	R	R	R	R	S	R	R	S	S	S	S	R	R	S
209313205	22	22		7	6	1	5	8	8	6	2009	2009	NGS00157 (run 227)	17764	209313205	University Hospital of Basel		Switzerland				Vetsuisse			Vincent Perreten
07-KM441	398	Unknown	t011	3	35	19	2	20	26	39	2007	2007	NGS00157 (run 229)	101	07/KM441	University Hospital of Basel		Switzerland				Vetsuisse			Vincent Perreten
07-KM740	398	Unknown	t011	3	35	19	2	20	26	39	2007	2007	NGS00157 (run 229)	1851	07/KM740	University Hospital of Basel		Switzerland				Vetsuisse			Vincent Perreten
07-KM938	398	Unknown	t011	3	35	19	2	20	26	39	2007	2007	NGS00157 (run 229)	101	07/KM938	University Hospital of Basel		Switzerland				Vetsuisse			Vincent Perreten
08-KM1224	22	22		7	6	1	5	8	8	6	2008	2008	NGS00157 (run 227)	17764	08/KM1224	University Hospital of Basel		Switzerland				Vetsuisse			Vincent Perreten
08-KM1474	22	22		7	6	1	5	8	8	6	2008	2008	NGS00157 (run 227)	17764	08/KM1474	University Hospital of Basel		Switzerland				Vetsuisse			Vincent Perreten
08-KM225	398	Unknown	t011	3	35	19	2	20	26	39	2008	2008	NGS00157 (run 228)	101	08/KM225	University Hospital of Basel		Switzerland				Vetsuisse			Vincent Perreten
08-KM228	398	Unknown	t011	3	35	19	2	20	26	39	2008	2008	NGS00157 (run 228)	101	08/KM228	University Hospital of Basel		Switzerland				Vetsuisse			Vincent Perreten
08-KM283	398	Unknown	t011	3	35	19	2	20	26	39	2008	2008	NGS00157 (run 229)	101	08/KM283	University Hospital of Basel		Switzerland				Vetsuisse			Vincent Perreten
08-KM366	398	Unknown	t011	3	35	19	2	20	26	39	2008	2008	NGS00157 (run 228)	1851	08/KM366	University Hospital of Basel		Switzerland				Vetsuisse			Vincent Perreten
08-KM366a	398	Unknown	t011	3	35	19	2	20	26	39	2008	2008	NGS00157 (run 229)	1851	08/KM366	University Hospital of Basel		Switzerland				Vetsuisse			Vincent Perreten
08-KM377	398	Unknown	t011	3	35	19	2	20	26	39	2008	2008	NGS00157 (run 228)	101	08/KM377	University Hospital of Basel		Switzerland				Vetsuisse			Vincent Perreten
08-KM377a	398	Unknown	t011	3	35	19	2	20	26	39	2008	2008	NGS00157 (run 229)	101	08/KM377	University Hospital of Basel		Switzerland				Vetsuisse			Vincent Perreten
08-KM705	225	5	t003	1	4	1	4	12	25	10	2008	2008	NGS00157 (run 229)	?	08/KM705	University Hospital of Basel		Switzerland				Vetsuisse			Vincent Perreten
08-KM980	398	Unknown	t011	3	35	19	2	20	26	39	2008	2008	NGS00157 (run 229)	101	08/KM980	University Hospital of Basel		Switzerland				Vetsuisse			Vincent Perreten
09-IMD1000-MSA1000	49	Unknown	t208	14	16	11	2	13	12	14	2009	2009	NGS00157 (run 227)	?	09/IMD1000 MSA1000	University Hospital of Basel		Switzerland				Vetsuisse			Vincent Perreten
09-IMD1116-MSA316	398	Unknown	t011	3	35	19	2	20	26	39	2009	2009	NGS00157 (run 227)	90	09/IMD1116 MSA316	University Hospital of Basel		Switzerland				Vetsuisse			Vincent Perreten
09-IMD1270-MSA344	398	Unknown	t1451	3	35	19	2	20	26	39	2009	2009	NGS00157 (run 227)	?	09/IMD1270 MSA344	University Hospital of Basel		Switzerland				Vetsuisse			Vincent Perreten
09-IMD1753-MSA390	398	Unknown	t011	3	35	19	2	20	26	39	2009	2009	NGS00157 (run 227)	?	09/IMD1753 MSA390	University Hospital of Basel		Switzerland				Vetsuisse			Vincent Perreten
09-IMD1771-MSA400	49	Unknown	t4189	14	16	11	2	13	12	14	2009	2009	NGS00157 (run 227)	?	09/IMD1771 MSA400	University Hospital of Basel		Switzerland				Vetsuisse			Vincent Perreten
09-IMD355-MSA83	398	Unknown	t011	3	35	19	2	20	26	39	2009	2009	NGS00157 (run 227)	?	09/IMD355 MSA83	University Hospital of Basel		Switzerland				Vetsuisse			Vincent Perreten
09-IMD358-MSA25	398	Unknown	t011	3	35	19	2	20	26	39	2010	2010	NGS00157 (run 227)	2127	09/IMD358 MSA25	University Hospital of Basel		Switzerland				Vetsuisse			Vincent Perreten
09-IMD886	49	Unknown	t208	14	16	11	2	13	12	14	2009	2009	NGS00157 (run 227)	?	09/IMD886	University Hospital of Basel		Switzerland				Vetsuisse			Vincent Perreten
09-KM438	398	Unknown	t011	3	35	19	2	20	26	39	2009	2009	NGS00157 (run 229)	1907	09/KM438	University Hospital of Basel		Switzerland				Vetsuisse			Vincent Perreten
09-KM59	398	Unknown	t011	3	35	19	2	20	26	39	2009	2009	NGS00157 (run 229)	1851	09/KM59	University Hospital of Basel		Switzerland				Vetsuisse			Vincent Perreten
09-KM835	22	22	t032	7	6	1	5	8	8	6	2009	2009	NGS00157 (run 229)	17764	09/KM835	University Hospital of Basel		Switzerland				Vetsuisse			Vincent Perreten
09-KM894	22	22	t032	7	6	1	5	8	8	6	2009	2009	NGS00157 (run 229)	?	09/KM894	University Hospital of Basel		Switzerland				Vetsuisse			Vincent Perreten
10-IMD1509	398	Unknown	t011	3	35	19	2	20	26	39	2010	2010	NGS00157 (run 227)	90	10/IMD1509	University Hospital of Basel		Switzerland				Vetsuisse			Vincent Perreten
10-IMD171	398	Unknown	t011	3	35	19	2	20	26	39	2010	2010	NGS00157 (run 227)	90	10/IMD171	University Hospital of Basel		Switzerland				Vetsuisse			Vincent Perreten
10-IMD233	398	Unknown	t011	3	35	19	2	20	26	39	2010	2010	NGS00157 (run 227)	1231	10/IMD233	University Hospital of Basel		Switzerland				Vetsuisse			Vincent Perreten
10-IMD395	398	Unknown	t034	3	35	19	2	20	26	39	2010	2010	NGS00157 (run 227)	90	10/IMD395	University Hospital of Basel		Switzerland				Vetsuisse			Vincent Perreten
10-IMD426	49	Unknown	t208	14	16	11	2	13	12	14	2010	2010	NGS00157 (run 227)	?	10/IMD426	University Hospital of Basel		Switzerland				Vetsuisse			Vincent Perreten
10-IMD49	398	Unknown	t011	3	35	19	2	20	26	39	2010	2010	NGS00157 (run 227)	90	10/IMD49	University Hospital of Basel		Switzerland				Vetsuisse			Vincent Perreten
10-KM1155	22	22	t032	7	6	1	5	8	8	6	2010	2010	NGS00157 (run 227)	17764	10/KM1155	University Hospital of Basel		Switzerland				Vetsuisse			Vincent Perreten
10-KM1242	22	22	t379	7	6	1	5	8	8	6	2010	2010	NGS00157 (run 227)	17764	10/KM1242	University Hospital of Basel		Switzerland				Vetsuisse			Vincent Perreten
10-KM382	22	22		7	6	1	5	8	8	6	2010	2010	NGS00157 (run 228)	17764	10/KM382	University Hospital of Basel		Switzerland				Vetsuisse			Vincent Perreten
10-KM418	22	22	t379	7	6	1	5	8	8	6	2010	2010	NGS00157 (run 229)	17764	10/KM418	University Hospital of Basel		Switzerland				Vetsuisse			Vincent Perreten
10-KM421	22	22	t032	7	6	1	5	8	8	6	2010	2010	NGS00157 (run 229)	17764	10/KM421	University Hospital of Basel		Switzerland				Vetsuisse			Vincent Perreten
10-KM658-h	22	22	t032	7	6	1	5	8	8	6	2010	2010	NGS00157 (run 229)	17764	10/KM658 hemol	University Hospital of Basel		Switzerland				Vetsuisse			Vincent Perreten
10-KM658-nh	22	22	t032	7	6	1	5	8	8	6	2010	2010	NGS00157 (run 229)	17764	10/KM658 (no-hemol)	University Hospital of Basel		Switzerland				Vetsuisse			Vincent Perreten
11-IMD1271	22	22	t032	7	6	1	5	8	8	6	2011	2011	NGS00157 (run 227)	14856	11/IMD1271	University Hospital of Basel		Switzerland				Vetsuisse			Vincent Perreten
11-KM204	22	22	t032	7	6	1	5	8	8	6	2011	2011	NGS00157 (run 228)	17764	11/KM204	University Hospital of Basel		Switzerland				Vetsuisse			Vincent Perreten
11-KM482	22	22	t032	7	6	1	5	8	8	6	2011	2011	NGS00157 (run 229)	17764	11/KM482	University Hospital of Basel		Switzerland				Vetsuisse			Vincent Perreten
11-KM984	3108	Unknown	t1535	6	57	45	237	7	58	52	2011	2011	NGS00157 (run 229)	?	11/KM984	University Hospital of Basel		Switzerland				Vetsuisse			Vincent Perreten
GCA_001351435.1_8489_7_22	250	8	t008	3	3	1	1	4	4	16	1963	1963		?		Public Repositories	ERS157384	United Kingdom			51.50741505, -0.127675809		SAMEA1569634		Public repository
GCA_001351455.1_8489_7_31	250	8	t008	3	3	1	1	4	4	16	1963	1963		?		Public Repositories	ERS157393	United Kingdom			51.50741505, -0.127675809		SAMEA1569636		Public repository
12-IMD0039	5	5	t002	1	4	1	4	12	1	10	2012	2012	NGS00157 (run 227)	17770	12/IMD0039	University Hospital of Basel		Switzerland				Vetsuisse			Vincent Perreten
12-IMD1048	22	22	t032	7	6	1	5	8	8	6	2012	2012	NGS00157 (run 227)	17764	12/IMD1048	University Hospital of Basel		Switzerland				Vetsuisse			Vincent Perreten
12-IMD416	398	Unknown	t034	3	35	19	2	20	26	39	2012	2012	NGS00157 (run 227)	?	12/IMD416	University Hospital of Basel		Switzerland				Vetsuisse			Vincent Perreten
12-IMD418	398	Unknown	t011	3	35	19	2	20	26	39	2012	2012	NGS00157 (run 227)	17564	12/IMD418	University Hospital of Basel		Switzerland				Vetsuisse			Vincent Perreten
12-IMD421	5	5	t002	1	4	1	4	12	1	10	2012	2012	NGS00157 (run 227)	17770	12/IMD421	University Hospital of Basel		Switzerland				Vetsuisse			Vincent Perreten
12-IMD423	398	Unknown	t011	3	35	19	2	20	26	39	2012	2012	NGS00157 (run 227)	?	12/IMD423	University Hospital of Basel		Switzerland				Vetsuisse			Vincent Perreten
12-IMD426	5	5	t6545	1	4	1	4	12	1	10	2012	2012	NGS00157 (run 228)	17765	12/IMD426	University Hospital of Basel		Switzerland				Vetsuisse			Vincent Perreten
12-IMD427	225	5	t003	1	4	1	4	12	25	10	2012	2012	NGS00157 (run 228)	17766	12/IMD427	University Hospital of Basel		Switzerland				Vetsuisse			Vincent Perreten
12-IMD428	225	5	t003	1	4	1	4	12	25	10	2012	2012	NGS00157 (run 228)	17767	12/IMD428	University Hospital of Basel		Switzerland				Vetsuisse			Vincent Perreten
12-IMD429	225	5	t014	1	4	1	4	12	25	10	2012	2012	NGS00157 (run 228)	17767	12/IMD429	University Hospital of Basel		Switzerland				Vetsuisse			Vincent Perreten
12-IMD430	5	5	t283	1	4	1	4	12	1	10	2012	2012	NGS00157 (run 228)	17765	12/IMD430	University Hospital of Basel		Switzerland				Vetsuisse			Vincent Perreten
12-IMD439	398	Unknown	t011	3	35	19	2	20	26	39	2012	2012	NGS00157 (run 228)	17564	12/IMD439	University Hospital of Basel		Switzerland				Vetsuisse			Vincent Perreten
12-IMD443	398	Unknown	t011	3	35	19	2	20	26	39	2012	2012	NGS00157 (run 228)	1851	12/IMD443	University Hospital of Basel		Switzerland				Vetsuisse			Vincent Perreten
12-IMD444	398	Unknown	t011	3	35	19	2	20	26	39	2012	2012	NGS00157 (run 228)	1851	12/IMD444	University Hospital of Basel		Switzerland				Vetsuisse			Vincent Perreten
12-IMD447	5	5	t002	1	4	1	4	12	1	10	2012	2012	NGS00157 (run 228)	17770	12/IMD447	University Hospital of Basel		Switzerland				Vetsuisse			Vincent Perreten
12-IMD569	398	Unknown	t011	3	35	19	2	20	26	39	2012	2012	NGS00157 (run 229)	1851	12/IMD569	University Hospital of Basel		Switzerland				Vetsuisse			Vincent Perreten
12-IMD739	22	22	t910	7	6	1	5	8	8	6	2012	2012	NGS00157 (run 227)	17764	12/IMD739	University Hospital of Basel		Switzerland				Vetsuisse			Vincent Perreten
12-KM1341	22	22	t032	7	6	1	5	8	8	6	2012	2012	NGS00157 (run 227)	?	12/KM1341	University Hospital of Basel		Switzerland				Vetsuisse			Vincent Perreten
13-IMD1224	22	22	t910	7	6	1	5	8	8	6	2013	2013	NGS00157 (run 229)	17764	13/IMD1224	University Hospital of Basel		Switzerland				Vetsuisse			Vincent Perreten
13-IMD244	22	22	t1214	7	6	1	5	8	8	6	2013	2013	NGS00157 (run 227)	17764	13/IMD244	University Hospital of Basel		Switzerland				Vetsuisse			Vincent Perreten
14-IMD1716	398	Unknown	t034	3	35	19	2	20	26	39	2014	2014	NGS00157 (run 227)	?	?	University Hospital of Basel		Switzerland				Vetsuisse			Vincent Perreten
14-KM1091	22	22	t032	7	6	1	5	8	8	6	2014	2014	NGS00157 (run 229)	17764	14/KM1091	University Hospital of Basel		Switzerland				Vetsuisse			Vincent Perreten
14-KM834	398	Unknown	t011	3	35	19	2	20	26	39	2014	2014	NGS00157 (run 229)	17771	14/KM834	University Hospital of Basel		Switzerland				Vetsuisse			Vincent Perreten
012-20521334-17	30	30	t6970	2	2	2	2	6	3	2	15.06.17	2017	NGS00120 / NGS00160 (run 222)	17434	17-384	University Hospital of Basel		Switzerland	Zug	Zug	47.19397540894489, 8.517948493649449	Zug			Olivier Dubuis
16-PKND	398	Unknown	t011	3	35	19	2	20	26	39	2016	2016	NGS00157 (run 229)	17771	16/PKND	University Hospital of Basel		Switzerland				Vetsuisse			Vincent Perreten
16-PKRG	398	Unknown	t011	3	35	19	2	20	26	39	2016	2016	NGS00157 (run 229)	?	16/PKRG	University Hospital of Basel		Switzerland				Vetsuisse			Vincent Perreten
17-KM1299	398	Unknown	t011	3	35	19	2	20	26	39	2017	2017	NGS00157 (run 228)	17771	17/KM1299	University Hospital of Basel		Switzerland				Vetsuisse			Vincent Perreten
17-KM1299a	398	Unknown	t011	3	35	19	2	20	26	39	2017	2017	NGS00157 (run 229)	17771	17/KM1299	University Hospital of Basel		Switzerland				Vetsuisse			Vincent Perreten
17-KM1510	398	Unknown	t011	3	35	19	2	20	26	39	2017	2017	NGS00157 (run 228)	17771	17/KM1510	University Hospital of Basel		Switzerland				Vetsuisse			Vincent Perreten
17-KM1510a	398	Unknown	t011	3	35	19	2	20	26	39	2017	2017	NGS00157 (run 229)	17771	17/KM1510	University Hospital of Basel		Switzerland				Vetsuisse			Vincent Perreten
17-KM991	398	Unknown	t011	3	35	19	2	20	26	39	2017	2017	NGS00157 (run 228)	17771	17/KM991	University Hospital of Basel		Switzerland				Vetsuisse			Vincent Perreten
17-KM991a	398	Unknown	t011	3	35	19	2	20	26	39	2017	2017	NGS00157 (run 229)	17771	17/KM991	University Hospital of Basel		Switzerland				Vetsuisse			Vincent Perreten
18-00632	5	5	t311	1	4	1	4	12	1	10	not provided	not provided	NGS00193 (run263)	8727		University Hospital of Basel		Switzerland
18-PKBH	398	Unknown	t011	3	35	19	2	20	26	39	2018	2018	NGS00157 (run 229)	17771	18/PKBH	University Hospital of Basel		Switzerland				Vetsuisse			Vincent Perreten
18-PKBS	398	Unknown	t011	3	35	19	2	20	26	39	2018	2018	NGS00157 (run 229)	?	18/PKBS	University Hospital of Basel		Switzerland				Vetsuisse			Vincent Perreten
18-PKCG	398	Unknown	t011	3	35	19	2	20	26	39	2018	2018	NGS00157 (run 229)	1851	18/PKCG	University Hospital of Basel		Switzerland				Vetsuisse			Vincent Perreten
18-PKDN	398	Unknown	t011	3	35	19	2	20	26	39	2018	2018	NGS00157 (run 229)	17771	18/PKDN	University Hospital of Basel		Switzerland				Vetsuisse			Vincent Perreten
19-03824	5	5	t067	1	4	1	4	12	1	10	2019	2019	NGS00193 (run263)	?		University Hospital of Basel		Switzerland
350467-20	225	5	t003	1	4	1	4	12	25	10	08.01.20	2020	NGS00181 (run246)	3497	100 361 94 43 01	University Hospital of Basel		Switzerland				Bioanalytica			Sigrid Pranghofer
350468-20	225	5	t003	1	4	1	4	12	25	10	08.01.20	2020	NGS00181 (run246)	3497	100 361 94 98 01	University Hospital of Basel		Switzerland				Bioanalytica			Sigrid Pranghofer
352707-20	225	5	t003	1	4	1	4	12	25	10	23.01.20	2020	NGS00123 (run250)	3497		University Hospital of Basel		Switzerland				Viollier			Olivier Dubuis
352921-22	88	Unknown	t1814	22	1	14	23	12	4	31	03.03.22	2022	NGS00025 (run479)	26664	420602	University Hospital of Basel		Switzerland				KSMI
353103-22	8	8	t211	3	3	1	1	4	4	3	07.03.22	2022	NGS00025 (run479)	26665	421843	University Hospital of Basel		Switzerland				KSMI
353553-21	22	22	t891	7	6	1	5	8	8	6	26.03.21	2021	NGS00181 (run347)	23449	1.00E+11	University Hospital of Basel		Switzerland				Bioanalytica			Sigrid Pranghofer
353554-21	22	22	t891	7	6	1	5	8	8	6	26.03.21	2021	NGS00181 (run347)	23449	1.00E+11	University Hospital of Basel		Switzerland				Bioanalytica			Sigrid Pranghofer
353556-21	1	1	t127	1	1	1	1	1	1	1	26.03.21	2021	NGS00181 (run347)	23450	1.00E+11	University Hospital of Basel		Switzerland				Bioanalytica			Sigrid Pranghofer
353778-21	6	5	t4407	12	4	1	4	12	1	3	30.03.21	2021	NGS00181 (run350)	23458	1.00E+11	University Hospital of Basel		Switzerland				Bioanalytica			Sigrid Pranghofer
354317-22	1472	30	t665	2	2	2	2	6	3	162	24.03.22	2022	NGS00025 (run489)	26948	430263	University Hospital of Basel		Switzerland				KSMI
355515-22	8	8	t6940	3	3	1	1	4	4	3	25.04.22	2022	NGS00123 (run497)	27260	801/37234830	University Hospital of Basel		Switzerland				Viollier			Olivier Dubuis
355733-18	225	5	t003	1	4	1	4	12	25	10	2018	2018	NGS00120 (run204)	3497		University Hospital of Basel		Switzerland				KZUI			Privatlabor
357174-18	59	Unknown	t316	19	23	15	2	19	20	15	24.04.18	2018	NGS00120 (run203)	16559		University Hospital of Basel		Switzerland				PZ			Olli Dubois
359304-17	398	Unknown	t011	3	35	19	2	20	26	39	2017	2017	(run74)	?		University Hospital of Basel		Switzerland				Viollier			Olivier Dubuis
360781-20	1	1	t127	1	1	1	1	1	1	1	20.06.20	2020	NGS00123 (run277)	3520		University Hospital of Basel		Switzerland				Viollier			Olivier Dubuis
361963-21	?	Unknown	t1635		3	1	1	4	4	109	11.10.21	2021	NGS00275 (run419)	24952	1001541057	University Hospital of Basel		Switzerland				Bioanalytica			Sigrid Pranghofer
362340-18	8	8	t024	3	3	1	1	4	4	3	21.09.18	2018	NGS00120 (run201)	16581		University Hospital of Basel		Switzerland				PZ			Olli Dubois
364745-21	398	Unknown	t108	3	35	19	2	20	26	39	06.12.21	2021	NGS00134 (run441)	209	SASPA21S-01	University Hospital of Basel		Switzerland				Bioanalytica			Sigrid Pranghofer
364746-21	225	5	t003	1	4	1	4	12	25	10	06.12.21	2021	NGS00134 (run441)	8	SASPA21S-02	University Hospital of Basel		Switzerland				Bioanalytica			Sigrid Pranghofer
364747-21	22	22	t379	7	6	1	5	8	8	6	06.12.21	2021	NGS00134 (run441)	302	SASPA21S-03	University Hospital of Basel		Switzerland				Bioanalytica			Sigrid Pranghofer
364748-21	5	5	t002	1	4	1	4	12	1	10	06.12.21	2021	NGS00134 (run441)	16647	SASPA21S-04	University Hospital of Basel		Switzerland				Bioanalytica			Sigrid Pranghofer
364750-21	8	8	t008	3	3	1	1	4	4	3	06.12.21	2021	NGS00134 (run441)	16648	SASPA21S-05	University Hospital of Basel		Switzerland				Bioanalytica			Sigrid Pranghofer
364751-21	398	Unknown	t011	3	35	19	2	20	26	39	06.12.21	2021	NGS00134 (run441)	948	SASPA21S-06	University Hospital of Basel		Switzerland				Bioanalytica			Sigrid Pranghofer
364752-21	1	1	t127	1	1	1	1	1	1	1	06.12.21	2021	NGS00134 (run441)	1021	MRSATP21S-01	University Hospital of Basel		Switzerland				Bioanalytica			Sigrid Pranghofer
364753-21	5	5	t002	1	4	1	4	12	1	10	06.12.21	2021	NGS00134 (run441)	2568	MRSATP21S-02	University Hospital of Basel		Switzerland				Bioanalytica			Sigrid Pranghofer
364754-21	45	45	t004	10	14	8	6	10	3	2	06.12.21	2021	NGS00134 (run441)	1022	MRSATP21S-03	University Hospital of Basel		Switzerland				Bioanalytica			Sigrid Pranghofer
364755-21	247	8	t051	3	3	1	12	4	4	16	06.12.21	2021	NGS00134 (run441)	1019	MRSATP21S-04	University Hospital of Basel		Switzerland				Bioanalytica			Sigrid Pranghofer
364756-21	228	5	t001	1	4	1	4	12	24	29	06.12.21	2021	NGS00134 (run441)	1024	MRSATP21S-05	University Hospital of Basel		Switzerland				Bioanalytica			Sigrid Pranghofer
364757-21	5	5	t002	1	4	1	4	12	1	10	06.12.21	2021	NGS00134 (run441)	2568	MRSATP21S-06	University Hospital of Basel		Switzerland				Bioanalytica			Sigrid Pranghofer
364758-21	45	45	t004	10	14	8	6	10	3	2	06.12.21	2021	NGS00134 (run441)	1022	MRSATP21S-07	University Hospital of Basel		Switzerland				Bioanalytica			Sigrid Pranghofer
364759-21	45	45	t004	10	14	8	6	10	3	2	06.12.21	2021	NGS00134 (run441)	1020	MRSATP21S-08	University Hospital of Basel		Switzerland				Bioanalytica			Sigrid Pranghofer
400599-22	398	Unknown	t034	3	35	19	2	20	26	39	14.02.22	2022	NGS00112 (run473)	122	?	University Hospital of Basel		Switzerland				Bioanalytica			Sigrid Pranghofer
403954-20	247	8	t052	3	3	1	12	4	4	16	02.11.20	2020	NGS00112 (run307)	15230	Ringversuch	University Hospital of Basel		Switzerland				Ringversuch
503153-18	22	22	t032	7	6	1	5	8	8	6	2018	2018	NGS00120 (run200)	4965		University Hospital of Basel		Switzerland
804546-21-wh2	113	8	t064	3	3	1	1	4	62	3	03.08.21	2021	NGS00112 (run406)	23032	?	University Hospital of Basel		Switzerland				Ringversuch
652236-16	59	Unknown	t10053	19	23	15	2	19	20	15	2016	2016	(run 21)	4180	17652236-16	University Hospital of Basel		Switzerland
800257-17	22	22	t14949	7	6	1	5	8	8	6	11.01.17	2017	NGS00120 (run 222)	4608	17-81	University Hospital of Basel		Switzerland				GLAS
IMD887-09	1	1	t2279	1	1	1	1	1	1	1	2009	2009	NGS00157 (run 227)	?		University Hospital of Basel	IMD887-09	Switzerland				Vetsuisse			Vincent Perreten
800809-21	113	8	t064	3	3	1	1	4	62	3	04.02.21	2021	NGS00123 (run333)	23032	3436	University Hospital of Basel		Switzerland				Ringversuch
800810-21	22	22	t379	7	6	1	5	8	8	6	04.02.21	2021	NGS00123 (run333)	23033	3437	University Hospital of Basel		Switzerland				Ringversuch
801-19470939-17	225	5	t003	1	4	1	4	12	25	10	19.01.17	2017	NGS00120 (run 208)	17591	?	University Hospital of Basel		Switzerland				RehaB			Olli Dubois
801-19795016-17	5	5	t002	1	4	1	4	12	1	10	27.02.17	2017	NGS00120 (run 209)	3513	?	University Hospital of Basel		Switzerland				RehaB			Olli Dubois
801-19987893-17	5	5	t002	1	4	1	4	12	1	10	01.03.17	2017	NGS00120 (run 209)	17563	?	University Hospital of Basel		Switzerland				RehaB			Olli Dubois
801-20038001-17	22	22	t790	7	6	1	5	8	8	6	20.04.17	2017	NGS00120 (run 209)	735	?	University Hospital of Basel		Switzerland				RehaB			Olli Dubois
801-20076500-17	22	22	t025	7	6	1	5	8	8	6	21.04.17	2017	NGS00120 (run 209)	17593	?	University Hospital of Basel		Switzerland				RehaB			Olli Dubois
801-20117638-17	6	5	t304	12	4	1	4	12	1	3	10.04.17	2017	NGS00120 (run 209)	4632	?	University Hospital of Basel		Switzerland				RehaB			Olli Dubois
801-21250487-17	6	5	t304	12	4	1	4	12	1	3	25.09.17	2017	NGS00120 (run 208)	4632	?	University Hospital of Basel		Switzerland				RehaB			Olli Dubois
MRSA-L7-19	30	30	t710	2	2	2	2	6	3	2	2019	2019	NGS00157 (run242)	19536		University Hospital of Basel		Switzerland				Vetsuisse			Vincent Perreten
362564-18	22	22	t790	7	6	1	5	8	8	6	01.05.18	2018	NGS00091 (run 174)	11683	280809-7498	University Hospital of Basel		Switzerland	Zurich	Baden	47.454156872174195, 8.278105521401637	Baden			Romana Kalligaris
712973-21	45	45		10	14	8	6	10	3	2	16.08.21	2021	NGS00123 (run399)	24573	87954803	University Hospital of Basel		Switzerland	Basel	Basel	47.56078557463572, 7.585077643624144	USB			Sarah Tschudin
362565-18	30	30	t318	2	2	2	2	6	3	2	01.05.18	2018	NGS00091 (run 174)	11698	280817-7264	University Hospital of Basel		Switzerland	Zurich	Baden	47.454156872174195, 8.278105521401637	Baden			Romana Kalligaris
805074-18	22	22	t608	7	6	1	5	8	8	6	31.07.18	2018	NGS00120 (run199)	16628		University Hospital of Basel		Switzerland				Ringversuch
006257-15	45	45		10	14	8	6	10	3	2	17.04.15	2015	(run55)	5619		University Hospital of Basel		Switzerland	Lucerne	Lucerne	47.05886413594096, 8.297666438109571	Luzern			Paul Friederich
805446-19	45	45	t1081	10	14	8	6	10	3	2	2019	2019	NGS00112 (run 224)	6123		University Hospital of Basel		Switzerland
805447-19	1	1	t127	1	1	1	1	1	1	1	2019	2019	NGS00112 (run 224)	17529		University Hospital of Basel		Switzerland
806031-20	1	1	t127	1	1	1	1	1	1	1	09.10.20	2020	NGS00123 (run298)	21963		University Hospital of Basel		Switzerland
806476-20	22	22	t1437	7	6	1	5	8	8	6	27.10.20	2020	NGS00112/123 (run305)	22097		University Hospital of Basel		Switzerland				Ringversuch
807316-18	5	5	t002	1	4	1	4	12	1	10	2018	2018	NGS00120 (run199)	16637		University Hospital of Basel		Switzerland				Ringversuch
807526-21	5	5	t002	1	4	1	4	12	1	10	26.10.21	2021	NGS00112 (run426)	25071		University Hospital of Basel		Switzerland				Ringversuch
809179-21	2626	5	t002	1	4	325	4	12	1	10	14.12.21	2021	NGS00123 (run446)	25437	88178519	University Hospital of Basel		Switzerland
809205-21	72	8	t4359	1	4	1	8	4	4	3	15.12.21	2021	NGS00123 (run446)	24226	88179136	University Hospital of Basel		Switzerland
843-16-801-18613746-17	772	1	t657	1	1	1	1	22	1	1	2017	2017	(run39)	4903		University Hospital of Basel		Switzerland				Viollier			Olivier Dubuis
848-16-801-18638568-17	8	8	t121	3	3	1	1	4	4	3	2017	2017	(run39)	5582		University Hospital of Basel		Switzerland				Viollier			Olivier Dubuis
850-16-801-18648116-17	22	22	t223	7	6	1	5	8	8	6	2017	2017	(run39)	5583		University Hospital of Basel		Switzerland				Viollier			Olivier Dubuis
855-16-801-18642951-17	8	8	t008	3	3	1	1	4	4	3	2017	2017	(run39)	5584		University Hospital of Basel		Switzerland				Viollier			Olivier Dubuis
866-16-801-18686633-17	22	22	t032	7	6	1	5	8	8	6	2017	2017	(run39)	4965		University Hospital of Basel		Switzerland				Viollier			Olivier Dubuis
8821303816-17	22	22	t032	7	6	1	5	8	8	6	29.09.17	2017	NGS00120 (run 206)	4965	?	University Hospital of Basel		Switzerland				Rehab			Olli Dubois
AN54-1	45	45	t038	10	14	8	6	10	3	2	2018	2018	NGS00157 (run 227)	?	AN54.1	University Hospital of Basel		Switzerland				Vetsuisse			Vincent Perreten
AN54-2	45	45	t038	10	14	8	6	10	3	2	2018	2018	NGS00157 (run 227)	?	AN54.2	University Hospital of Basel		Switzerland				Vetsuisse			Vincent Perreten
GCA_001351575.1_8489_7_29	250	8	t008	3	3	1	1	4	4	16	1963	1963		?		Public Repositories	ERS157391	United Kingdom			51.50741505, -0.127675809		SAMEA1569646		Public repository
B49-09	398	Unknown	t034	3	35	19	2	20	26	39	2009	2009	NGS00157 (run242)	70		University Hospital of Basel		Switzerland				Vetsuisse			Vincent Perreten
Bp11-09	398	Unknown	t011	3	35	19	2	20	26	39	2009	2009	NGS00157 (run242)	1231		University Hospital of Basel		Switzerland				Vetsuisse			Vincent Perreten
bz32ap-19	398	Unknown	t011	3	35	19	2	20	26	39	2019	2019	NGS00157 (run242)	14815		University Hospital of Basel		Switzerland				Vetsuisse			Vincent Perreten
bz38bp-19	105	5	t002	1	4	1	4	12	1	28	2019	2019	NGS00157 (run242)	19527		University Hospital of Basel		Switzerland				Vetsuisse			Vincent Perreten
bz44bp-19	398	Unknown	t011	3	35	19	2	20	26	39	2019	2019	NGS00157 (run242)	19529		University Hospital of Basel		Switzerland				Vetsuisse			Vincent Perreten
C212-09	398	Unknown	t011	3	35	19	2	20	26	39	2009	2009	NGS00157 (run242)	1231		University Hospital of Basel		Switzerland				Vetsuisse			Vincent Perreten
C39-09	398	Unknown	t011	3	35	19	2	20	26	39	2009	2009	NGS00157 (run242)	1231		University Hospital of Basel		Switzerland				Vetsuisse			Vincent Perreten
C40-09	398	Unknown	t011	3	35	19	2	20	26	39	2009	2009	NGS00157 (run242)	1231		University Hospital of Basel		Switzerland				Vetsuisse			Vincent Perreten
CCOS-1318	7638	8	t052		3	1	12	4	4	16	1987	1987	NGS00187 (run 268)	?		Culture Collection Of Switzerland	FK539 / IHE 4	Belgium			50.84795244,4.35259002	CCOS			Gottfried Dasen	R	R	R	R	R	R	R	R	R	R	R	R	R	R	S	R	S	S	S	S	S	S	S	S
CCOS-1319	7839	8	t303	3	3	1	12	4	4		1987	1987	NGS00187 (run 268)	?		Culture Collection Of Switzerland	FK540 / IHE 10	Belgium			50.84795244,4.35259002	CCOS			Gottfried Dasen	R	R	R	R	R	R	R	R	R	R	R	R	R	R	S	R	S	S	S	S	S	S	S	S
CCOS-1320	7839	8	t303	3	3	1	12	4	4		1987	1987	NGS00187 (run 268)	?		Culture Collection Of Switzerland	FK541 / IHE 15	Belgium			50.84795244,4.35259002	CCOS			Gottfried Dasen	R	R	R	R	R	R	R	R	R	R	R	R	R	R	S	R	S	S	S	S	S	S	S	S
CCOS-1325	247	8	t075	3	3	1	12	4	4	16	1987	1987	NGS00187 (run 255)	?		Culture Collection Of Switzerland	FK546 / IHE 650	Belgium			50.84795244,4.35259002	CCOS			Gottfried Dasen	R	R	R	R	R	R	R	R	R	R	R	R	R	R	S	R	R	S	S	S	S	S	S	S
CCOS-1328	247	8	t075	3	3	1	12	4	4	16	1987	1987	NGS00187 (run 255)	?		Culture Collection Of Switzerland	FK549 / IHE 708	Belgium			50.84795244,4.35259002	CCOS			Gottfried Dasen	R	R	R	R	R	R	R	R	R	R	R	R	R	R	S	R	R	S	S	S	S	S	S	S
CCOS-1329	250	8	t662	3	3	1	1	4	4	16	1987	1987	NGS00187 (run 269)	?		Culture Collection Of Switzerland	FK550 / IHE 935	Belgium			50.84795244,4.35259002	CCOS			Gottfried Dasen	R	R	R	R	R	R	R	R	R	R	R	R	R	R	S	R	S	S	S	S	S	S	S	S
CCOS-1330	7638	8	t052		3	1	12	4	4	16	1987	1987	NGS00187 (run 269)	?		Culture Collection Of Switzerland	FK551 / IHE 1020	Belgium			50.84795244,4.35259002	CCOS			Gottfried Dasen	R	R	R	R	R	R	R	R	R	R	R	R	R	R	S	R	S	S	S	S	S	S	S	S
CCOS-1331	247	8	t051	3	3	1	12	4	4	16	1987	1987	NGS00187 (run 255)	?		Culture Collection Of Switzerland	FK552 / IHE 1059	Belgium			50.84795244,4.35259002	CCOS			Gottfried Dasen	R	R	R	R	R	R	R	R	R	R	R	R	S	R	S	S	R	S	S	S	S	S	S	S
CCOS-1607	247	8	t051	3	3	1	12	4	4	16	1967	1967	NGS00187 (run 258)	27296		Culture Collection Of Switzerland	E 421 / 256/30	Switzerland				CCOS			Gottfried Dasen	R	R	R	R	R	R	R	R	R	R	R	R	R	R	S	R	S	S	S	S	S	S	S	S
CCOS-1621	247	8	t051	3	3	1	12	4	4	16	1971	1971	NGS00187 (run 260)	?		Culture Collection Of Switzerland	E 456 / 292/69	Switzerland			47.37334297,8.539724572	CCOS			Gottfried Dasen	R	R	R	R	R	R	R	R	R	R	R	R	R	R	S	R	S	S	S	S	S	S	S	S
CCOS-1768	247	8	t052	3	3	1	12	4	4	16	1983	1983	NGS00187 (run 266) Tiefe Abdeckung:21x	?		Culture Collection Of Switzerland	E 820 / 56					CCOS			Gottfried Dasen	R	R	R	R	R	R	R	R	R	R	R	R	R	R	S	R	S	S	S	S	S	S	S	S
CCOS-1769	7844	8	t037	2	3	383	1	4	4	3	1983	1983	NGS00187 (run 268)	?		Culture Collection Of Switzerland	E 821 / 307					CCOS			Gottfried Dasen	R	R	R	R	R	R	R	R	R	R	R	R	R	R	S	R	R	S	S	S	S	S	S	S
CCOS-1770	7844	8	t037	2	3	383	1	4	4	3	1984	1984	NGS00187 (run 268)	?		Culture Collection Of Switzerland	E 822 / 5V1332					CCOS			Gottfried Dasen	R	R	R	R	R	R	R	R	R	R	R	R	R	R	S	R	R	S	S	S	S	R	R	S
CCOS-1773	7844	8	t037	2	3	383	1	4	4	3	1984	1984	NGS00187 (run 268)	?		Culture Collection Of Switzerland	E 825 / 14V1458					CCOS			Gottfried Dasen	R	R	R	R	R	R	R	R	R	R	R	R	R	R	S	R	R	S	S	S	S	S	R	S
CCOS-1774	239	8	t037	2	3	1	1	4	4	3	1984	1984	NGS00187 (run 268)	?		Culture Collection Of Switzerland	E 826 / 17V1472					CCOS			Gottfried Dasen	R	R	R	R	R	R	R	R	R	R	R	R	R	R	S	R	R	S	S	S	S	S	S	S
CCOS-1775	247	8	t052	3	3	1	12	4	4	16	1984	1984	NGS00187 (run 268)	?		Culture Collection Of Switzerland	E 827 / 23V1578/2					CCOS			Gottfried Dasen	R	R	R	R	R	R	R	R	R	R	R	R	R	R	S	R	R	S	S	S	S	S	S	S
CCOS-1776	7844	8	t037	2	3	383	1	4	4	3	1984	1984	NGS00187 (run 268)	?		Culture Collection Of Switzerland	E 828 / 46Bl757					CCOS			Gottfried Dasen	R	R	R	R	R	R	R	R	R	R	R	R	R	R	S	R	R	S	S	S	S	S	S	S
CCOS-1777	7844	8	t037	2	3	383	1	4	4	3	1984	1984	NGS00187 (run 268)	?		Culture Collection Of Switzerland	E 829 / 76V2564					CCOS			Gottfried Dasen	R	R	R	R	R	R	R	R	R	R	R	R	R	R	S	R	R	S	S	S	S	R	R	S
CCOS-1778	239	8	t037	2	3	1	1	4	4	3	1984	1984	NGS00187 (run 268)	?		Culture Collection Of Switzerland	E 830 / 151V4050					CCOS			Gottfried Dasen	R	R	R	R	R	R	R	R	R	R	R	R	R	R	S	R	R	S	S	S	S	R	R	S
CCOS-1781	239	8	t037	2	3	1	1	4	4	3	1984	1984	NGS00187 (run 268)	?		Culture Collection Of Switzerland	E 833 / 250V5976					CCOS			Gottfried Dasen	R	R	R	R	R	R	R	R	R	R	R	R	R	R	S	R	R	S	S	S	S	R	R	S
CCOS-1783	7844	8	t037	2	3	383	1	4	4	3	1984	1984	NGS00187 (run 268)	?		Culture Collection Of Switzerland	E 835 / 245V5554					CCOS			Gottfried Dasen	R	R	R	R	R	R	R	R	R	R	R	R	R	R	S	R	R	S	S	S	S	S	S	S
CCOS-1785	7844	8	t037	2	3	383	1	4	4	3	1984	1984	NGS00187 (run 268)	?		Culture Collection Of Switzerland	E 837 / 270V6132					CCOS			Gottfried Dasen	R	R	R	R	R	R	R	R	R	R	R	R	R	R	S	R	R	S	S	S	S	S	S	S
CCOS-1787	7844	8	t037	2	3	383	1	4	4	3	1984	1984	NGS00187 (run 268)	?		Culture Collection Of Switzerland	E 839 / 283V6577					CCOS			Gottfried Dasen	R	R	R	R	R	R	R	R	R	R	R	R	R	R	S	R	R	S	S	S	S	R	S	S
GCA_001351595.1_8489_7_23	250	8	t008	3	3	1	1	4	4	16	1963	1963		?		Public Repositories	ERS157385	United Kingdom			51.50741505, -0.127675809		SAMEA1569648		Public repository
GCA_001623025.1_ASM162302v1	247	8	t051	3	3	1	12	4	4	16	1963	1963		10088		Public Repositories	1680	Denmark			55.67510936, 12.57040782		SAMN03120277		Public repository
G44-19	398	Unknown	t011	3	35	19	2	20	26	39	2019	2019	NGS00157 (run242)	19530		University Hospital of Basel		Switzerland				Vetsuisse			Vincent Perreten
G50-19	398	Unknown	t011	3	35	19	2	20	26	39	2019	2019	NGS00157 (run242)	19532		University Hospital of Basel		Switzerland				Vetsuisse			Vincent Perreten
G57-19	398	Unknown	t034	3	35	19	2	20	26	39	2019	2019	NGS00157 (run242)	19533		University Hospital of Basel		Switzerland				Vetsuisse			Vincent Perreten
G68-19	72	8	t4359	1	4	1	8	4	4	3	2019	2019	NGS00157 (run242)	19534		University Hospital of Basel		Switzerland				Vetsuisse			Vincent Perreten
GCA_001019565.2_ASM101956v2	247	8	t051	3	3	1	12	4	4	16	1964	1964		10088		Public Repositories	FDAARGOS_46	Denmark			55.67510936, 12.57040782		SAMEA1569627		Public repository
GCA_001113025.1_8489_7_41	247	8	t051	3	3	1	12	4	4	16	1964	1964		10088		Public Repositories	ERS157403	Denmark			55.67510936, 12.57040782		SAMEA1569627		Public repository
GCA_001126325.1_8489_7_38	247	8	t051	3	3	1	12	4	4	16	1964	1964		10088		Public Repositories	ERS157400	Denmark			55.67510936, 12.57040782		SAMEA1569591		Public repository
GCA_001138445.1_8489_7_40	247	8	t051	3	3	1	12	4	4	16	1964	1964		10088		Public Repositories	ERS157402	Denmark			55.67510936, 12.57040782		SAMEA1569613		Public repository
GCA_001141805.1_8489_7_36	247	8	t051	3	3	1	12	4	4	16	1964	1964		10088		Public Repositories	ERS157398	Denmark			55.67510936, 12.57040782		SAMEA1569594		Public repository
GCA_001143805.1_8489_7_39	247	8	t051	3	3	1	12	4	4	16	1964	1964		10088		Public Repositories	ERS157401	Denmark			55.67510936, 12.57040782		SAMEA1569600		Public repository
GCA_001167985.1_8489_7_43	247	8	t051	3	3	1	12	4	4	16	1964	1964		10088		Public Repositories	ERS157405	Denmark			55.67510936, 12.57040782		SAMEA1569628		Public repository
GCA_001351015.1_8489_7_37	247	8	t051	3	3	1	12	4	4	16	1964	1964		10088		Public Repositories	ERS157399	Denmark			55.67510936, 12.57040782		SAMEA1569579		Public repository
GCA_001351035.1_8489_7_46	247	8	t051	3	3	1	12	4	4	16	1964	1964		10088		Public Repositories	ERS157408	Denmark			55.67510936, 12.57040782		SAMEA1569581		Public repository
GCA_001351055.1_8489_7_35	247	8	t051	3	3	1	12	4	4	16	1964	1964		10088		Public Repositories	ERS157397	Denmark			55.67510936, 12.57040782		SAMEA1569584		Public repository
GCA_001351195.1_8489_7_34	247	8	t051	3	3	1	12	4	4	16	1964	1964		10088		Public Repositories	ERS157396	Denmark			55.67510936, 12.57040782		SAMEA1569639		Public repository
GCA_001351475.1_8489_7_42	247	8	t051	3	3	1	12	4	4	16	1964	1964		10088		Public Repositories	ERS157404	Denmark			55.67510936, 12.57040782		SAMEA1569639		Public repository
GCA_001351555.1_8489_7_44	247	8	t051	3	3	1	12	4	4	16	1964	1964		10088		Public Repositories	ERS157406	Denmark			55.67510936, 12.57040782		SAMEA1569645		Public repository
GCA_900458405.1_41594_D01	250	8	t008	3	3	1	1	4	4	16	1964	1964		1		Public Repositories	NCTC10443	United Kingdom		London	51.50741505, -0.127675809		SAMEA3539700		Public repository
GCA_001086885.1_8489_7_61	247	8	t051	3	3	1	12	4	4	16	1967	1967		10088		Public Repositories	ERS157423	Denmark			55.67510936, 12.57040782		SAMEA1569610		Public repository
GCA_001091885.1_8489_7_50	247	8	t051	3	3	1	12	4	4	16	1967	1967		10088		Public Repositories	ERS157412	Denmark			55.67510936, 12.57040782		SAMEA1569574		Public repository
GCA_001113685.1_8489_7_58	247	8	t051	3	3	1	12	4	4	16	1967	1967		10088		Public Repositories	ERS157420	Denmark			55.67510936, 12.57040782		SAMEA1569604		Public repository
GCA_001120725.1_8489_7_59	247	8	t051	3	3	1	12	4	4	16	1967	1967		10088		Public Repositories	ERS157421	Denmark			55.67510936, 12.57040782		SAMEA1569592		Public repository
GCA_001120905.1_8489_7_49	247	8	t051	3	3	1	12	4	4	16	1967	1967		10088		Public Repositories	ERS157411	Denmark			55.67510936, 12.57040782		SAMEA1569599		Public repository
GCA_001130185.1_8489_7_57	247	8	t051	3	3	1	12	4	4	16	1967	1967		10088		Public Repositories	ERS157419	Denmark			55.67510936, 12.57040782		SAMEA1569589		Public repository
GCA_001133445.1_8489_7_48	247	8	t051	3	3	1	12	4	4	16	1967	1967		10088		Public Repositories	ERS157410	Denmark			55.67510936, 12.57040782		SAMEA1569586		Public repository
GCA_001148525.1_8489_7_56	247	8	t051	3	3	1	12	4	4	16	1967	1967		10088		Public Repositories	ERS157418	Denmark			55.67510936, 12.57040782		SAMEA1569620		Public repository
GCA_001150145.1_8489_7_55	247	8	t051	3	3	1	12	4	4	16	1967	1967		10088		Public Repositories	ERS157417	Denmark			55.67510936, 12.57040782		SAMEA1569611		Public repository
GCA_001150365.1_8489_7_52	247	8	t051	3	3	1	12	4	4	16	1967	1967		10088		Public Repositories	ERS157414	Denmark			55.67510936, 12.57040782		SAMEA1569637		Public repository
GCA_001151145.1_8489_7_51	247	8	t051	3	3	1	12	4	4	16	1967	1967		10088		Public Repositories	ERS157413	Denmark			55.67510936, 12.57040782		SAMEA1569580		Public repository
GCA_001164545.1_8489_7_60	247	8	t051	3	3	1	12	4	4	16	1967	1967		10088		Public Repositories	ERS157422	Denmark			55.67510936, 12.57040782		SAMEA1569622		Public repository
GCA_001351095.1_8489_7_47	247	8	t051	3	3	1	12	4	4	16	1967	1967		10088		Public Repositories	ERS157409	Denmark			55.67510936, 12.57040782		SAMEA1569590		Public repository
GCA_001351495.1_8489_7_54	247	8	t051	3	3	1	12	4	4	16	1967	1967		10088		Public Repositories	ERS157416	Denmark			55.67510936, 12.57040782		SAMEA1569640		Public repository
GCA_001351615.1_8489_7_53	247	8	t051	3	3	1	12	4	4	16	1967	1967		10088		Public Repositories	ERS157415	Denmark			55.67510936, 12.57040782		SAMEA1569649		Public repository
GCA_000735755.1_SK1585_newbler2.6_V1	2249	45	t037	2	14	8	6	10	3	3	1973	1973		?		Public Repositories	SK1585	Australia		Melbourne	-37.845613, 144.981571		SAMN01938902		Public repository
GCA_001018635.2_ASM101863v2	239	8	t037	2	3	1	1	4	4	3	1981	1981		?		Public Repositories	FDAARGOS_3	United States of America		NY	40.7129229, -74.00612018		SAMN03255443		Public repository
GCA_900607305.1_BPH2056	239	8	t037	2	3	1	1	4	4	3	1981	1981		?		Public Repositories	BPH2056	Australia			-35.28207506, 149.1286414		SAMEA5047400		Public repository
115_04	239	8	t037	2	3	1	1	4	4	3	1989	1989		?	115_04	Public Repositories		Singapore			1.352083, 103.819836			25903077	Public repository
GCA_001019305.2_ASM101930v2	5	5	t002	1	4	1	4	12	1	10	1982	1982		14		Public Repositories	FDAARGOS_9	Japan			35.68538673, 139.7530037		SAMN03255448		Public repository
ANS46	239	8	t037	2	3	1	1	4	4	3	1982	1982		13312	ANS46	Public Repositories		Australia			-37.8142155, 144.9632307			23270620	Public repository
COL	250	8	t008	3	3	1	1	4	4	16	1960	1960		1		Public Repositories	COL	United Kingdom			51.50741505, -0.127675809			15774886	Public repository
FFP103	239	8	t421	2	3	1	1	4	4	3	1990	1990		?		Public Repositories	FFP103	Portugal			41.1579438, -8.6291053			23270620	Public repository
HDG2	239	8	t421	2	3	1	1	4	4	3	1992	1992		?		Public Repositories	HDG2	Portugal			40.5383482, -7.2661315			23270620	Public repository
HSA10	239	8	t421	2	3	1	1	4	4	3	1992	1992		?		Public Repositories	HSA10	Portugal			41.1579438, -8.6291053			23270620	Public repository
HSA11	239	8	t388	2	3	1	1	4	4	3	1992	1992		?		Public Repositories	HSA11	Portugal			41.1579438, -8.6291053			23270620	Public repository
N315	5	5	t002	1	4	1	4	12	1	10	1982	1982		14		Public Repositories	N315	Japan			36.204824, 138.252924			11418146	Public repository
GCA_016591995.1_ASM1659199v1	5	5	t002	1	4	1	4	12	1	10	1985	1985		22960		Public Repositories	834	Japan		Hokkaido, Sapporo city	43.0776, 141.3445		SAMD00258402		Public repository
R35	239	8	t037	2	3	1	1	4	4	3	1987	1987		?		Public Repositories	R35	United States of America			40.4862157, -74.4518188			23270620	Public repository
WAU_10	239	8	t037	2	3	1	1	4	4	3	1985	1985		?	WAU_10	Public Repositories		Singapore			1.352083, 103.819836			25903077	Public repository
WAU_2	1529	8	t190	3	3	1	1	4	4	423	1982	1982		?	WAU_2	Public Repositories		Singapore			1.352083, 103.819836			25903077	Public repository
WAU_4	1529	8	t008	3	3	1	1	4	4	423	1982	1982		4264	WAU_4	Public Repositories		Singapore			1.352083, 103.819836			25903077	Public repository
GCA_900457385.1_40657_C01	239	8	t037	2	3	1	1	4	4	3	1988	1988		?		Public Repositories	NCTC13135	United Kingdom		Preston	53.76315024, -2.703007003		SAMEA3491701		Public repository
GCA_900457485.1_40657_G01	8	8	t190	3	3	1	1	4	4	3	1988	1988		?		Public Repositories	NCTC13139	United Kingdom		Plymouth	50.36547398, -4.142233271		SAMEA3491705		Public repository
GCA_900457565.1_40657_F01	250	8	t194	3	3	1	1	4	4	16	1988	1988		?		Public Repositories	NCTC13138	United Kingdom		Manchester	53.48083932, -2.237140034		SAMEA3491704		Public repository
GCA_900474725.1_40677_A01	8	8	t190	3	3	1	1	4	4	3	1988	1988		13310		Public Repositories	NCTC13140	United Kingdom		Wigan	53.48083932, -2.237140034		SAMEA3491706		Public repository
WAU_5	1529	8	t008	3	3	1	1	4	4	423	1982	1982		?	WAU_5	Public Repositories		Singapore			1.352083, 103.819836			25903077	Public repository
GCA_900458295.1_41665_H01	8	8	t190	3	3	1	1	4	4	3	1989	1989		?		Public Repositories	NCTC12232	United Kingdom		London	51.50741505, -0.127675809		SAMEA3539709		Public repository
WAU_6	1529	8	t008	3	3	1	1	4	4	423	1982	1982		?	WAU_6	Public Repositories		Singapore			1.352083, 103.819836			25903077	Public repository
GCA_000401475.1_ASM40147v1	239	8	t037	2	3	1	1	4	4	3	1990	1990		?		Public Repositories	MRGR3	Switzerland		Geneva	46.20519889, 6.143729172		SAMN02470733		Public repository
GCA_001238845.1_6401_7_14	22	22	t1214	7	6	1	5	8	8	6	1990	1990		?		Public Repositories	90/9576	United Kingdom		East Birmingham	52.48612367, -1.890426321		SAMEA1030157		Public repository
GCA_001239005.1_6401_7_7	22	22	t790	7	6	1	5	8	8	6	1990	1990		1991		Public Repositories	90/10685	United Kingdom		Barking	51.50741505, -0.127675809		SAMEA1030282		Public repository
GCA_000595005.1_Stap_aure_DAR26_V1	5	5	t854	1	4	1	4	12	1	10	1991	1991		?		Public Repositories	DAR26	United States of America		NY	40.7129229, -74.00612018		SAMN02403935		Public repository
GCA_001223785.1_6401_7_12	22	22	t14857	7	6	1	5	8	8	6	1991	1991		?		Public Repositories	91/10795	United Kingdom		Enfield	51.50741505, -0.127675809		SAMEA1030338		Public repository
GCA_001226725.1_6401_7_4	22	22	t022	7	6	1	5	8	8	6	1991	1991		?		Public Repositories	91/10759	United Kingdom		Charing Cross	52.48612367, -1.890426321		SAMEA1030207		Public repository
GCA_001228345.1_6401_7_8	22	22		7	6	1	5	8	8	6	1991	1991		?		Public Repositories	91/5370	United Kingdom		East Birmingham	52.48612367, -1.890426321		SAMEA1030246		Public repository
GCA_001229705.1_6401_7_5	22	22		7	6	1	5	8	8	6	1991	1991		16331		Public Repositories	91/11452	United Kingdom		England	51.50741505, -0.127675809		SAMEA1030192		Public repository
GCA_001232105.1_6401_7_13	22	22	t022	7	6	1	5	8	8	6	1991	1991		?		Public Repositories	91/11785	United Kingdom		London	51.50741505, -0.127675809		SAMEA1030292		Public repository
GCA_001233145.1_6401_7_9	22	22	t910	7	6	1	5	8	8	6	1991	1991		?		Public Repositories	91/5368	United Kingdom		East Birmingham	52.48612367, -1.890426321		SAMEA1030255		Public repository
GCA_001234025.1_6401_7_11	337	22	t2062	363	6	1	5	8	8	6	1991	1991		?		Public Repositories	91/10977	United Kingdom		High Wycombe	51.628611, -0.748229		SAMEA1030323		Public repository
Ida-09	398	Unknown	t011	3	35	19	2	20	26	39	2009	2009	NGS00157 (run242)	1231		University Hospital of Basel		Switzerland				Vetsuisse			Vincent Perreten
801826-17	22	22	t032	7	6	1	5	8	8	6	2017	2017	(run47)	4965		University Hospital of Basel		Switzerland	Basel	Basel	47.56078557463572, 7.585077643624144	USB			Sarah Tschudin
M-Bern38	5	5		1	4	1	4	12	1	10	2018	2018	NGS00157 (run 229)	?		University Hospital of Basel	M_Bern38	Switzerland				Vetsuisse			Vincent Perreten
M-N-Aw40	225	5	t003	1	4	1	4	12	25	10	2018	2018	NGS00157 (run 229)	14805		University Hospital of Basel	M_N_Aw40	Switzerland				Vetsuisse			Vincent Perreten
M071	398	Unknown	t011	3	35	19	2	20	26	39	2018	2018	NGS00157 (run 229)	?		University Hospital of Basel		Switzerland				Vetsuisse			Vincent Perreten
MON0288	398	Unknown	t011	3	35	19	2	20	26	39	2015	2015	NGS00157 (run 229)	17564		University Hospital of Basel		Switzerland				Vetsuisse			Vincent Perreten
MRSA-1-14	398	Unknown	t034	3	35	19	2	20	26	39	2014	2014	NGS00157 (run242)	90		University Hospital of Basel		Switzerland				Vetsuisse			Vincent Perreten
MRSA-127-19	398	Unknown	t011	3	35	19	2	20	26	39	2019	2019	NGS00157 (run242)	11682		University Hospital of Basel		Switzerland				Vetsuisse			Vincent Perreten
MRSA-L52-19	8	8	t008	3	3	1	1	4	4	3	2019	2019	NGS00157 (run242)	19535		University Hospital of Basel		Switzerland				Vetsuisse			Vincent Perreten
501030-17	22	22	t032	7	6	1	5	8	8	6	2017	2017	(run44)	4965		University Hospital of Basel		Switzerland	Basel	Basel	47.56078557463572, 7.585077643624144	USB			Sarah Tschudin
MRSA-water-14	45	45	t728	10	14	8	6	10	3	2	2014	2014	NGS00157 (run242)	19537		University Hospital of Basel		Switzerland				Vetsuisse			Vincent Perreten
GCA_001237505.1_6401_7_3	22	22	t2062	7	6	1	5	8	8	6	1991	1991		?		Public Repositories	91/10982	United Kingdom		Central Middlesex	51.50741505, -0.127675809		SAMEA1030278		Public repository
GCA_001238225.1_6401_7_6	22	22	t2062	7	6	1	5	8	8	6	1991	1991		?		Public Repositories	91/11046	United Kingdom		Charing Cross	52.48612367, -1.890426321		SAMEA1030267		Public repository
S536-09	398	Unknown	t034	3	35	19	2	20	26	39	2009	2009	NGS00157 (run242)	90		University Hospital of Basel		Switzerland				Vetsuisse			Vincent Perreten
S539-09	398	Unknown	t034	3	35	19	2	20	26	39	2009	2009	NGS00157 (run242)	90		University Hospital of Basel		Switzerland				Vetsuisse			Vincent Perreten
S651-09	398	Unknown	t011	3	35	19	2	20	26	39	2009	2009	NGS00157 (run242)	19539		University Hospital of Basel		Switzerland				Vetsuisse			Vincent Perreten
S652-09	398	Unknown	t011	3	35	19	2	20	26	39	2009	2009	NGS00157 (run242)	90		University Hospital of Basel		Switzerland				Vetsuisse			Vincent Perreten
S655-09	398	Unknown	t011	3	35	19	2	20	26	39	2009	2009	NGS00157 (run242)	19539		University Hospital of Basel		Switzerland				Vetsuisse			Vincent Perreten
S656-09	398	Unknown	t011	3	35	19	2	20	26	39	2009	2009	NGS00157 (run242)	19539		University Hospital of Basel		Switzerland				Vetsuisse			Vincent Perreten
S660-09	398	Unknown	t034	3	35	19	2	20	26	39	2009	2009	NGS00157 (run242)	90		University Hospital of Basel		Switzerland				Vetsuisse			Vincent Perreten
S661-09	398	Unknown	t011	3	35	19	2	20	26	39	2009	2009	NGS00157 (run242)	90		University Hospital of Basel		Switzerland				Vetsuisse			Vincent Perreten
S671-09	398	Unknown	t034	3	35	19	2	20	26	39	2009	2009	NGS00157 (run242)	90		University Hospital of Basel		Switzerland				Vetsuisse			Vincent Perreten
S681-09	398	Unknown	t034	3	35	19	2	20	26	39	2009	2009	NGS00157 (run242)	19539		University Hospital of Basel		Switzerland				Vetsuisse			Vincent Perreten
T103-09	398	Unknown	t011	3	35	19	2	20	26	39	2009	2009	NGS00157 (run242)	101		University Hospital of Basel		Switzerland				Vetsuisse			Vincent Perreten
T27-09	398	Unknown	t011	3	35	19	2	20	26	39	2009	2009	NGS00157 (run242)	1851		University Hospital of Basel		Switzerland				Vetsuisse			Vincent Perreten
VPP10	398	Unknown	t011	3	35	19	2	20	26	39	2014	2014	NGS00157 (run 229)	?	VPP10	University Hospital of Basel		Switzerland				Vetsuisse			Vincent Perreten
VPP12A	5184	Unknown	t011	3	35	19	2	634	26	39	2015	2015	NGS00157 (run 229)	1107	VPP12A	University Hospital of Basel		Switzerland				Vetsuisse			Vincent Perreten
VPP20A	398	Unknown	t011	3	35	19	2	20	26	39	2015	2015	NGS00157 (run 229)	?	VPP20A	University Hospital of Basel		Switzerland				Vetsuisse			Vincent Perreten
GCA_001238685.1_6401_7_10	22	22	t022	7	6	1	5	8	8	6	1991	1991		?		Public Repositories	91/10312	United Kingdom		High Wycombe	51.628611, -0.748229		SAMEA1030265		Public repository
GCA_000176195.1_ASM17619v1	5	5		1	4	1	4	12	1	10	1992	1992		2763		Public Repositories	MR1	Poland			52.24802232, 21.01535523		SAMEA1030207		Public repository
GCA_000594945.1_Stap_aure_DAR126_V1	5	5	t002	1	4	1	4	12	1	10	1992	1992		?		Public Repositories	DAR126	Finland			60.16977493, 24.9382126		SAMN02403938		Public repository
GCA_001019575.2_ASM101957v2	5	5	t053	1	4	1	4	12	1	10	1992	1992		2763		Public Repositories	FDAARGOS_47	Portugal			38.72229824, -9.139608853		SAMN03255486		Public repository
GCA_007421805.1_ASM742180v1	8	8	t711	3	3	1	1	4	4	3	1992	1992		?		Public Repositories	WBG7565	Australia		Kimberley	-17.9582884, 122.2229383		SAMN12301808		Public repository
WAU_7	1529	8	t008	3	3	1	1	4	4	423	1982	1982		?	WAU_7	Public Repositories		Singapore			1.352083, 103.819836			25903077	Public repository
WAU_8	239	8	t037	2	3	1	1	4	4	3	1982	1982		?	WAU_8	Public Repositories		Singapore			1.352083, 103.819836			25903077	Public repository
WAU_9	239	8	t037	2	3	1	1	4	4	3	1985	1985		?	WAU_9	Public Repositories		Singapore			1.352083, 103.819836			25903077	Public repository
[truncated: 53 more columns]
